# Supplementary material for: Genome-wide analysis of transmembrane 9 superfamily genes in wheat (Triticum aestivum) and their expression in the roots under nitrogen limitation and Bacillus amyloliquefaciens PDR1 treatment conditions
Source: Front Plant Sci. 2024 Jan 8;14:1324974. doi: 10.3389/fpls.2023.1324974 (PMC10800943; doi:10.3389/fpls.2023.1324974)
Supplement: Supplementary Table S5 — Similarity and identity analysis results of TraesTM9SF genes. [file Table_5.xlsx]

## Sheet: GO-PB
#term ID	term description	observed gene count	background gene count	strength	false discovery rate	matching proteins in your network (IDs)	matching proteins in your network (labels)
GO:0006355	Regulation of transcription, dna-templated	139	5995	1.18	1.82e-146	4565.Traes_1AL_0404BC790.1,4565.Traes_1AL_1B5F51626.1,4565.Traes_1AL_2CAAB9D4A.1,4565.Traes_1AL_6B108514B.1,4565.Traes_1AL_A1EA76E83.2,4565.Traes_1AL_A4B5C1474.2,4565.Traes_1AL_A9FB6BF52.1,4565.Traes_1AL_C4FA8404A.2,4565.Traes_1AS_1EE692FDC.1,4565.Traes_1BL_8709BB152.2,4565.Traes_1BL_8925B27BC.1,4565.Traes_1BL_A5A91DE10.1,4565.Traes_1BS_92EA1F290.1,4565.Traes_1BS_E68807072.2,4565.Traes_1DL_23D036…	Traes_1AL_0404BC790.1,WM14,Traes_1AL_2CAAB9D4A.1,Traes_1AL_6B108514B.1,Traes_1AL_A1EA76E83.2,Traes_1AL_A4B5C1474.2,Traes_1AL_A9FB6BF52.1,Traes_1AL_C4FA8404A.2,Traes_1AS_1EE692FDC.1,Traes_1BL_8709BB152.2,Traes_1BL_8925B27BC.1,Traes_1BL_A5A91DE10.1,Traes_1BS_92EA1F290.1,TOE1-B1,Traes_1DL_23D036A85.1,Traes_1DS_5BAD8947E.1,Traes_2AL_15A7BB684.1,Traes_2AL_82C3E7E14.1,Traes_2AL_E5A9615E2.3,Traes_2AL_F2…
GO:0010468	Regulation of gene expression	141	8379	1.04	1.07e-131	4565.Traes_1AL_0404BC790.1,4565.Traes_1AL_1B5F51626.1,4565.Traes_1AL_2CAAB9D4A.1,4565.Traes_1AL_6B108514B.1,4565.Traes_1AL_A1EA76E83.2,4565.Traes_1AL_A4B5C1474.2,4565.Traes_1AL_A9FB6BF52.1,4565.Traes_1AL_C4FA8404A.2,4565.Traes_1AS_1EE692FDC.1,4565.Traes_1BL_8709BB152.2,4565.Traes_1BL_8925B27BC.1,4565.Traes_1BL_A5A91DE10.1,4565.Traes_1BS_92EA1F290.1,4565.Traes_1BS_E68807072.2,4565.Traes_1DL_23D036…	Traes_1AL_0404BC790.1,WM14,Traes_1AL_2CAAB9D4A.1,Traes_1AL_6B108514B.1,Traes_1AL_A1EA76E83.2,Traes_1AL_A4B5C1474.2,Traes_1AL_A9FB6BF52.1,Traes_1AL_C4FA8404A.2,Traes_1AS_1EE692FDC.1,Traes_1BL_8709BB152.2,Traes_1BL_8925B27BC.1,Traes_1BL_A5A91DE10.1,Traes_1BS_92EA1F290.1,TOE1-B1,Traes_1DL_23D036A85.1,Traes_1DS_5BAD8947E.1,Traes_1DS_BB8508CC6.1,Traes_2AL_15A7BB684.1,Traes_2AL_82C3E7E14.1,Traes_2AL_E5…
GO:0065009	Regulation of molecular function	113	5055	1.16	2.13e-107	4565.Traes_1AL_0404BC790.1,4565.Traes_1AL_1B5F51626.1,4565.Traes_1AL_2CAAB9D4A.1,4565.Traes_1AL_6B108514B.1,4565.Traes_1AL_A4B5C1474.2,4565.Traes_1AL_A9FB6BF52.1,4565.Traes_1AL_C4FA8404A.2,4565.Traes_1AS_1EE692FDC.1,4565.Traes_1BL_A5A91DE10.1,4565.Traes_1BS_92EA1F290.1,4565.Traes_1BS_E68807072.2,4565.Traes_1DL_23D036A85.1,4565.Traes_1DS_5BAD8947E.1,4565.Traes_2AL_15A7BB684.1,4565.Traes_2AL_82C3E7…	Traes_1AL_0404BC790.1,WM14,Traes_1AL_2CAAB9D4A.1,Traes_1AL_6B108514B.1,Traes_1AL_A4B5C1474.2,Traes_1AL_A9FB6BF52.1,Traes_1AL_C4FA8404A.2,Traes_1AS_1EE692FDC.1,Traes_1BL_A5A91DE10.1,Traes_1BS_92EA1F290.1,TOE1-B1,Traes_1DL_23D036A85.1,Traes_1DS_5BAD8947E.1,Traes_2AL_15A7BB684.1,Traes_2AL_82C3E7E14.1,Traes_2AL_E5A9615E2.3,Traes_2AL_F24D031AA.1,Traes_2AL_FC6DD1383.1,Traes_2AS_40FA27AE7.1,Traes_2AS_5C…
GO:0050789	Regulation of biological process	142	17373	0.72	7.5e-90	4565.Traes_1AL_0404BC790.1,4565.Traes_1AL_1B5F51626.1,4565.Traes_1AL_2CAAB9D4A.1,4565.Traes_1AL_6B108514B.1,4565.Traes_1AL_A1EA76E83.2,4565.Traes_1AL_A4B5C1474.2,4565.Traes_1AL_A9FB6BF52.1,4565.Traes_1AL_C4FA8404A.2,4565.Traes_1AS_1EE692FDC.1,4565.Traes_1BL_8709BB152.2,4565.Traes_1BL_8925B27BC.1,4565.Traes_1BL_A5A91DE10.1,4565.Traes_1BS_92EA1F290.1,4565.Traes_1BS_E68807072.2,4565.Traes_1DL_23D036…	Traes_1AL_0404BC790.1,WM14,Traes_1AL_2CAAB9D4A.1,Traes_1AL_6B108514B.1,Traes_1AL_A1EA76E83.2,Traes_1AL_A4B5C1474.2,Traes_1AL_A9FB6BF52.1,Traes_1AL_C4FA8404A.2,Traes_1AS_1EE692FDC.1,Traes_1BL_8709BB152.2,Traes_1BL_8925B27BC.1,Traes_1BL_A5A91DE10.1,Traes_1BS_92EA1F290.1,TOE1-B1,Traes_1DL_23D036A85.1,Traes_1DS_5BAD8947E.1,Traes_1DS_BB8508CC6.1,Traes_2AL_15A7BB684.1,Traes_2AL_82C3E7E14.1,Traes_2AL_E5…
GO:0045893	Positive regulation of transcription, dna-templated	30	1472	1.12	7.03e-22	4565.Traes_1AL_1B5F51626.1,4565.Traes_1AL_6B108514B.1,4565.Traes_1AL_A4B5C1474.2,4565.Traes_1AL_A9FB6BF52.1,4565.Traes_2AS_5C7B75BC5.1,4565.Traes_2BL_B397F2CE3.1,4565.Traes_2BS_BD0ED621D.2,4565.Traes_2DL_EEF2E71FA.1,4565.Traes_4AL_99942CBEA.2,4565.Traes_4AS_0D75149B5.1,4565.Traes_4DL_88ABAD6C0.1,4565.Traes_4DL_A2012EA68.1,4565.Traes_4DL_C083C804E.1,4565.Traes_5BL_06A206038.1,4565.Traes_5BL_9C32B2…	WM14,Traes_1AL_6B108514B.1,Traes_1AL_A4B5C1474.2,Traes_1AL_A9FB6BF52.1,Traes_2AS_5C7B75BC5.1,Traes_2BL_B397F2CE3.1,Traes_2BS_BD0ED621D.2,Traes_2DL_EEF2E71FA.1,Traes_4AL_99942CBEA.2,Traes_4AS_0D75149B5.1,Traes_4DL_88ABAD6C0.1,Traes_4DL_A2012EA68.1,Traes_4DL_C083C804E.1,Traes_5BL_06A206038.1,Traes_5BL_9C32B27E2.1,Traes_5BL_FCB1625F3.1,TaOBF1b,Traes_5DL_96F9EED93.2,Traes_5DS_AACA2EBA3.2,Traes_6AL_1F…
GO:0010628	Positive regulation of gene expression	31	1816	1.04	1.49e-20	4565.Traes_1AL_1B5F51626.1,4565.Traes_1AL_6B108514B.1,4565.Traes_1AL_A4B5C1474.2,4565.Traes_1AL_A9FB6BF52.1,4565.Traes_1DS_BB8508CC6.1,4565.Traes_2AS_5C7B75BC5.1,4565.Traes_2BL_B397F2CE3.1,4565.Traes_2BS_BD0ED621D.2,4565.Traes_2DL_EEF2E71FA.1,4565.Traes_4AL_99942CBEA.2,4565.Traes_4AS_0D75149B5.1,4565.Traes_4DL_88ABAD6C0.1,4565.Traes_4DL_A2012EA68.1,4565.Traes_4DL_C083C804E.1,4565.Traes_5BL_06A206…	WM14,Traes_1AL_6B108514B.1,Traes_1AL_A4B5C1474.2,Traes_1AL_A9FB6BF52.1,Traes_1DS_BB8508CC6.1,Traes_2AS_5C7B75BC5.1,Traes_2BL_B397F2CE3.1,Traes_2BS_BD0ED621D.2,Traes_2DL_EEF2E71FA.1,Traes_4AL_99942CBEA.2,Traes_4AS_0D75149B5.1,Traes_4DL_88ABAD6C0.1,Traes_4DL_A2012EA68.1,Traes_4DL_C083C804E.1,Traes_5BL_06A206038.1,Traes_5BL_9C32B27E2.1,Traes_5BL_FCB1625F3.1,TaOBF1b,Traes_5DL_96F9EED93.2,Traes_5DS_AA…
GO:0048518	Positive regulation of biological process	38	3952	0.79	2.66e-17	4565.Traes_1AL_1B5F51626.1,4565.Traes_1AL_6B108514B.1,4565.Traes_1AL_A4B5C1474.2,4565.Traes_1AL_A9FB6BF52.1,4565.Traes_1DS_BB8508CC6.1,4565.Traes_2AL_82C3E7E14.1,4565.Traes_2AS_5C7B75BC5.1,4565.Traes_2BL_B397F2CE3.1,4565.Traes_2BS_BD0ED621D.2,4565.Traes_2BS_F1B450FA4.2,4565.Traes_2DL_EEF2E71FA.1,4565.Traes_4AL_99942CBEA.2,4565.Traes_4AS_0D75149B5.1,4565.Traes_4DL_54E14ABCB.2,4565.Traes_4DL_88ABAD…	WM14,Traes_1AL_6B108514B.1,Traes_1AL_A4B5C1474.2,Traes_1AL_A9FB6BF52.1,Traes_1DS_BB8508CC6.1,Traes_2AL_82C3E7E14.1,Traes_2AS_5C7B75BC5.1,Traes_2BL_B397F2CE3.1,Traes_2BS_BD0ED621D.2,Traes_2BS_F1B450FA4.2,Traes_2DL_EEF2E71FA.1,Traes_4AL_99942CBEA.2,Traes_4AS_0D75149B5.1,Traes_4DL_54E14ABCB.2,Traes_4DL_88ABAD6C0.1,Traes_4DL_A2012EA68.1,Traes_4DL_C083C804E.1,Traes_5BL_06A206038.1,Traes_5BL_9C32B27E2.…
GO:0032502	Developmental process	47	6559	0.67	5.79e-17	4565.Traes_1AL_1B5F51626.1,4565.Traes_1AL_A1EA76E83.2,4565.Traes_1AS_1EE692FDC.1,4565.Traes_1BS_92EA1F290.1,4565.Traes_1DS_5BAD8947E.1,4565.Traes_1DS_BB8508CC6.1,4565.Traes_2AL_82C3E7E14.1,4565.Traes_2AS_40FA27AE7.1,4565.Traes_2AS_C0C74B775.1,4565.Traes_2BL_361925B62.1,4565.Traes_2BL_EBA73F94F.1,4565.Traes_2BS_F1B450FA4.2,4565.Traes_2BS_F3097F116.1,4565.Traes_2DL_D39684C41.1,4565.Traes_2DL_EEF2E7…	WM14,Traes_1AL_A1EA76E83.2,Traes_1AS_1EE692FDC.1,Traes_1BS_92EA1F290.1,Traes_1DS_5BAD8947E.1,Traes_1DS_BB8508CC6.1,Traes_2AL_82C3E7E14.1,Traes_2AS_40FA27AE7.1,Traes_2AS_C0C74B775.1,Traes_2BL_361925B62.1,Traes_2BL_EBA73F94F.1,Traes_2BS_F1B450FA4.2,Traes_2BS_F3097F116.1,Traes_2DL_D39684C41.1,Traes_2DL_EEF2E71FA.1,Traes_3DL_2C29058E6.1,Traes_4BL_085791CB2.1,Traes_4BS_373BDBA94.1,Traes_4BS_929E7B27B.…
GO:0009893	Positive regulation of metabolic process	32	2770	0.87	1.7e-16	4565.Traes_1AL_1B5F51626.1,4565.Traes_1AL_6B108514B.1,4565.Traes_1AL_A4B5C1474.2,4565.Traes_1AL_A9FB6BF52.1,4565.Traes_1DS_BB8508CC6.1,4565.Traes_2AS_5C7B75BC5.1,4565.Traes_2BL_B397F2CE3.1,4565.Traes_2BS_BD0ED621D.2,4565.Traes_2DL_EEF2E71FA.1,4565.Traes_4AL_99942CBEA.2,4565.Traes_4AS_0D75149B5.1,4565.Traes_4DL_88ABAD6C0.1,4565.Traes_4DL_A2012EA68.1,4565.Traes_4DL_C083C804E.1,4565.Traes_5BL_06A206…	WM14,Traes_1AL_6B108514B.1,Traes_1AL_A4B5C1474.2,Traes_1AL_A9FB6BF52.1,Traes_1DS_BB8508CC6.1,Traes_2AS_5C7B75BC5.1,Traes_2BL_B397F2CE3.1,Traes_2BS_BD0ED621D.2,Traes_2DL_EEF2E71FA.1,Traes_4AL_99942CBEA.2,Traes_4AS_0D75149B5.1,Traes_4DL_88ABAD6C0.1,Traes_4DL_A2012EA68.1,Traes_4DL_C083C804E.1,Traes_5BL_06A206038.1,Traes_5BL_9C32B27E2.1,Traes_5BL_FCB1625F3.1,TaOBF1b,Traes_5DL_96F9EED93.2,Traes_5DS_AA…
GO:0048869	Cellular developmental process	28	1993	0.96	2.33e-16	4565.Traes_1AL_1B5F51626.1,4565.Traes_1AS_1EE692FDC.1,4565.Traes_1BS_92EA1F290.1,4565.Traes_1DS_5BAD8947E.1,4565.Traes_1DS_BB8508CC6.1,4565.Traes_2AL_82C3E7E14.1,4565.Traes_2AS_40FA27AE7.1,4565.Traes_2BL_361925B62.1,4565.Traes_2BS_F1B450FA4.2,4565.Traes_2BS_F3097F116.1,4565.Traes_2DL_D39684C41.1,4565.Traes_2DL_EEF2E71FA.1,4565.Traes_4BS_929E7B27B.2,4565.Traes_4DL_54E14ABCB.2,4565.Traes_4DS_2E95B3…	WM14,Traes_1AS_1EE692FDC.1,Traes_1BS_92EA1F290.1,Traes_1DS_5BAD8947E.1,Traes_1DS_BB8508CC6.1,Traes_2AL_82C3E7E14.1,Traes_2AS_40FA27AE7.1,Traes_2BL_361925B62.1,Traes_2BS_F1B450FA4.2,Traes_2BS_F3097F116.1,Traes_2DL_D39684C41.1,Traes_2DL_EEF2E71FA.1,Traes_4BS_929E7B27B.2,Traes_4DL_54E14ABCB.2,Traes_4DS_2E95B3A30.2,MYB31-B,Traes_5BL_F258582BB.1,Myb1D,Traes_5DS_AACA2EBA3.2,Traes_6AL_1F7DAC5FA.2,Traes_…
GO:0048522	Positive regulation of cellular process	34	3262	0.83	2.35e-16	4565.Traes_1AL_1B5F51626.1,4565.Traes_1AL_6B108514B.1,4565.Traes_1AL_A4B5C1474.2,4565.Traes_1AL_A9FB6BF52.1,4565.Traes_2AL_82C3E7E14.1,4565.Traes_2AS_5C7B75BC5.1,4565.Traes_2BL_B397F2CE3.1,4565.Traes_2BS_BD0ED621D.2,4565.Traes_2DL_EEF2E71FA.1,4565.Traes_4AL_99942CBEA.2,4565.Traes_4AS_0D75149B5.1,4565.Traes_4DL_54E14ABCB.2,4565.Traes_4DL_88ABAD6C0.1,4565.Traes_4DL_A2012EA68.1,4565.Traes_4DL_C083C8…	WM14,Traes_1AL_6B108514B.1,Traes_1AL_A4B5C1474.2,Traes_1AL_A9FB6BF52.1,Traes_2AL_82C3E7E14.1,Traes_2AS_5C7B75BC5.1,Traes_2BL_B397F2CE3.1,Traes_2BS_BD0ED621D.2,Traes_2DL_EEF2E71FA.1,Traes_4AL_99942CBEA.2,Traes_4AS_0D75149B5.1,Traes_4DL_54E14ABCB.2,Traes_4DL_88ABAD6C0.1,Traes_4DL_A2012EA68.1,Traes_4DL_C083C804E.1,Traes_5BL_06A206038.1,Traes_5BL_9C32B27E2.1,Traes_5BL_FCB1625F3.1,TaOBF1b,Traes_5DL_96…
GO:0009725	Response to hormone	32	2986	0.84	1.26e-15	4565.Traes_2AL_E5A9615E2.3,4565.Traes_2AL_F24D031AA.1,4565.Traes_2AL_FC6DD1383.1,4565.Traes_2BL_1E57B73B21.5,4565.Traes_2BL_9CD6E043A.2,4565.Traes_2BL_E322FD546.3,4565.Traes_2BS_F1B450FA4.2,4565.Traes_2DL_FBE64209C.1,4565.Traes_4AL_A02408BC8.2,4565.Traes_4AS_501676A91.1,4565.Traes_4BL_941E7DE4D.2,4565.Traes_4DL_A2012EA68.1,4565.Traes_4DL_C083C804E.1,4565.Traes_5AL_B65EF5518.3,4565.Traes_5BL_06A20…	Traes_2AL_E5A9615E2.3,Traes_2AL_F24D031AA.1,Traes_2AL_FC6DD1383.1,Traes_2BL_1E57B73B21.5,Traes_2BL_9CD6E043A.2,Traes_2BL_E322FD546.3,Traes_2BS_F1B450FA4.2,Traes_2DL_FBE64209C.1,Traes_4AL_A02408BC8.2,Traes_4AS_501676A91.1,Traes_4BL_941E7DE4D.2,Traes_4DL_A2012EA68.1,Traes_4DL_C083C804E.1,Traes_5AL_B65EF5518.3,Traes_5BL_06A206038.1,MYB31-B,Traes_5BL_7F56360BF.1,Traes_5BL_B6051DD37.2,Traes_5BL_F5D379…
GO:0030154	Cell differentiation	26	1842	0.96	3.62e-15	4565.Traes_1AL_1B5F51626.1,4565.Traes_1AS_1EE692FDC.1,4565.Traes_1BS_92EA1F290.1,4565.Traes_1DS_5BAD8947E.1,4565.Traes_1DS_BB8508CC6.1,4565.Traes_2AL_82C3E7E14.1,4565.Traes_2AS_40FA27AE7.1,4565.Traes_2BL_361925B62.1,4565.Traes_2BS_F1B450FA4.2,4565.Traes_2BS_F3097F116.1,4565.Traes_2DL_D39684C41.1,4565.Traes_2DL_EEF2E71FA.1,4565.Traes_4DL_54E14ABCB.2,4565.Traes_5BL_632EBAD09.1,4565.Traes_5BL_F25858…	WM14,Traes_1AS_1EE692FDC.1,Traes_1BS_92EA1F290.1,Traes_1DS_5BAD8947E.1,Traes_1DS_BB8508CC6.1,Traes_2AL_82C3E7E14.1,Traes_2AS_40FA27AE7.1,Traes_2BL_361925B62.1,Traes_2BS_F1B450FA4.2,Traes_2BS_F3097F116.1,Traes_2DL_D39684C41.1,Traes_2DL_EEF2E71FA.1,Traes_4DL_54E14ABCB.2,MYB31-B,Traes_5BL_F258582BB.1,Myb1D,Traes_5DS_AACA2EBA3.2,Traes_6AL_1F7DAC5FA.2,Traes_6AL_2BA02CAA9.1,Traes_6AL_FD17E787A.1,Traes_…
GO:0000160	Phosphorelay signal transduction system	16	459	1.35	1.07e-14	4565.Traes_2AL_E5A9615E2.3,4565.Traes_2AL_F24D031AA.1,4565.Traes_2AL_FC6DD1383.1,4565.Traes_2BL_1E57B73B21.5,4565.Traes_2BL_9CD6E043A.2,4565.Traes_4BL_941E7DE4D.2,4565.Traes_4DL_C083C804E.1,4565.Traes_5AL_B65EF5518.3,4565.Traes_5BL_B6051DD37.2,4565.Traes_5BL_F5D379AFC.1,4565.Traes_5BL_FBC7AF288.1,4565.Traes_6DL_3019F176A.1,4565.Traes_6DL_FA861D610.2,4565.Traes_7DL_A9EF00572.1,4565.Traes_7DS_43370…	Traes_2AL_E5A9615E2.3,Traes_2AL_F24D031AA.1,Traes_2AL_FC6DD1383.1,Traes_2BL_1E57B73B21.5,Traes_2BL_9CD6E043A.2,Traes_4BL_941E7DE4D.2,Traes_4DL_C083C804E.1,Traes_5AL_B65EF5518.3,Traes_5BL_B6051DD37.2,Traes_5BL_F5D379AFC.1,Traes_5BL_FBC7AF288.1,Traes_6DL_3019F176A.1,Traes_6DL_FA861D610.2,Traes_7DL_A9EF00572.1,Traes_7DS_433704E8E.1,Traes_7DS_433704E8E1.1
GO:0009873	Ethylene-activated signaling pathway	14	306	1.47	2.66e-14	4565.Traes_2AL_E5A9615E2.3,4565.Traes_2AL_F24D031AA.1,4565.Traes_2AL_FC6DD1383.1,4565.Traes_2BL_1E57B73B21.5,4565.Traes_2BL_9CD6E043A.2,4565.Traes_4DL_C083C804E.1,4565.Traes_5AL_B65EF5518.3,4565.Traes_5BL_B6051DD37.2,4565.Traes_5BL_FBC7AF288.1,4565.Traes_6DL_3019F176A.1,4565.Traes_6DL_FA861D610.2,4565.Traes_7DL_A9EF00572.1,4565.Traes_7DS_433704E8E.1,4565.Traes_7DS_433704E8E1.1	Traes_2AL_E5A9615E2.3,Traes_2AL_F24D031AA.1,Traes_2AL_FC6DD1383.1,Traes_2BL_1E57B73B21.5,Traes_2BL_9CD6E043A.2,Traes_4DL_C083C804E.1,Traes_5AL_B65EF5518.3,Traes_5BL_B6051DD37.2,Traes_5BL_FBC7AF288.1,Traes_6DL_3019F176A.1,Traes_6DL_FA861D610.2,Traes_7DL_A9EF00572.1,Traes_7DS_433704E8E.1,Traes_7DS_433704E8E1.1
GO:0009723	Response to ethylene	16	508	1.31	4.72e-14	4565.Traes_2AL_E5A9615E2.3,4565.Traes_2AL_F24D031AA.1,4565.Traes_2AL_FC6DD1383.1,4565.Traes_2BL_1E57B73B21.5,4565.Traes_2BL_9CD6E043A.2,4565.Traes_4AL_A02408BC8.2,4565.Traes_4DL_C083C804E.1,4565.Traes_5AL_B65EF5518.3,4565.Traes_5BL_B6051DD37.2,4565.Traes_5BL_FBC7AF288.1,4565.Traes_6DL_3019F176A.1,4565.Traes_6DL_FA861D610.2,4565.Traes_7DL_A9EF00572.1,4565.Traes_7DS_433704E8E.1,4565.Traes_7DS_43370…	Traes_2AL_E5A9615E2.3,Traes_2AL_F24D031AA.1,Traes_2AL_FC6DD1383.1,Traes_2BL_1E57B73B21.5,Traes_2BL_9CD6E043A.2,Traes_4AL_A02408BC8.2,Traes_4DL_C083C804E.1,Traes_5AL_B65EF5518.3,Traes_5BL_B6051DD37.2,Traes_5BL_FBC7AF288.1,Traes_6DL_3019F176A.1,Traes_6DL_FA861D610.2,Traes_7DL_A9EF00572.1,Traes_7DS_433704E8E.1,Traes_7DS_433704E8E1.1,Traes_7DS_FE8BC1125.1
GO:0010033	Response to organic substance	35	4216	0.73	5.28e-14	4565.Traes_2AL_15A7BB684.1,4565.Traes_2AL_E5A9615E2.3,4565.Traes_2AL_F24D031AA.1,4565.Traes_2AL_FC6DD1383.1,4565.Traes_2BL_1E57B73B21.5,4565.Traes_2BL_9CD6E043A.2,4565.Traes_2BL_E322FD546.3,4565.Traes_2BS_F1B450FA4.2,4565.Traes_2DL_FBE64209C.1,4565.Traes_4AL_A02408BC8.2,4565.Traes_4AS_501676A91.1,4565.Traes_4BL_941E7DE4D.2,4565.Traes_4DL_88ABAD6C0.1,4565.Traes_4DL_A2012EA68.1,4565.Traes_4DL_C083C…	Traes_2AL_15A7BB684.1,Traes_2AL_E5A9615E2.3,Traes_2AL_F24D031AA.1,Traes_2AL_FC6DD1383.1,Traes_2BL_1E57B73B21.5,Traes_2BL_9CD6E043A.2,Traes_2BL_E322FD546.3,Traes_2BS_F1B450FA4.2,Traes_2DL_FBE64209C.1,Traes_4AL_A02408BC8.2,Traes_4AS_501676A91.1,Traes_4BL_941E7DE4D.2,Traes_4DL_88ABAD6C0.1,Traes_4DL_A2012EA68.1,Traes_4DL_C083C804E.1,Traes_5AL_B65EF5518.3,Traes_5BL_06A206038.1,MYB31-B,Traes_5BL_7F5636…
GO:0009755	Hormone-mediated signaling pathway	24	1849	0.92	3.57e-13	4565.Traes_2AL_E5A9615E2.3,4565.Traes_2AL_F24D031AA.1,4565.Traes_2AL_FC6DD1383.1,4565.Traes_2BL_1E57B73B21.5,4565.Traes_2BL_9CD6E043A.2,4565.Traes_2BL_E322FD546.3,4565.Traes_2DL_FBE64209C.1,4565.Traes_4AS_501676A91.1,4565.Traes_4BL_941E7DE4D.2,4565.Traes_4DL_A2012EA68.1,4565.Traes_4DL_C083C804E.1,4565.Traes_5AL_B65EF5518.3,4565.Traes_5BL_06A206038.1,4565.Traes_5BL_B6051DD37.2,4565.Traes_5BL_F5D37…	Traes_2AL_E5A9615E2.3,Traes_2AL_F24D031AA.1,Traes_2AL_FC6DD1383.1,Traes_2BL_1E57B73B21.5,Traes_2BL_9CD6E043A.2,Traes_2BL_E322FD546.3,Traes_2DL_FBE64209C.1,Traes_4AS_501676A91.1,Traes_4BL_941E7DE4D.2,Traes_4DL_A2012EA68.1,Traes_4DL_C083C804E.1,Traes_5AL_B65EF5518.3,Traes_5BL_06A206038.1,Traes_5BL_B6051DD37.2,Traes_5BL_F5D379AFC.1,Traes_5BL_FBC7AF288.1,Traes_6AL_D6045E37C.1,Traes_6DL_3019F176A.1,Tr…
GO:0042221	Response to chemical	36	6815	0.53	9.09e-09	4565.Traes_2AL_15A7BB684.1,4565.Traes_2AL_E5A9615E2.3,4565.Traes_2AL_F24D031AA.1,4565.Traes_2AL_FC6DD1383.1,4565.Traes_2BL_1E57B73B21.5,4565.Traes_2BL_9CD6E043A.2,4565.Traes_2BL_E322FD546.3,4565.Traes_2BS_F1B450FA4.2,4565.Traes_2DL_FBE64209C.1,4565.Traes_3AS_E01675F4E.1,4565.Traes_4AL_A02408BC8.2,4565.Traes_4AS_501676A91.1,4565.Traes_4BL_941E7DE4D.2,4565.Traes_4DL_88ABAD6C0.1,4565.Traes_4DL_A2012…	Traes_2AL_15A7BB684.1,Traes_2AL_E5A9615E2.3,Traes_2AL_F24D031AA.1,Traes_2AL_FC6DD1383.1,Traes_2BL_1E57B73B21.5,Traes_2BL_9CD6E043A.2,Traes_2BL_E322FD546.3,Traes_2BS_F1B450FA4.2,Traes_2DL_FBE64209C.1,Traes_3AS_E01675F4E.1,Traes_4AL_A02408BC8.2,Traes_4AS_501676A91.1,Traes_4BL_941E7DE4D.2,Traes_4DL_88ABAD6C0.1,Traes_4DL_A2012EA68.1,Traes_4DL_C083C804E.1,Traes_5AL_B65EF5518.3,Traes_5BL_06A206038.1,MY…
GO:0099402	Plant organ development	17	1607	0.83	1.05e-07	4565.Traes_1AL_1B5F51626.1,4565.Traes_1AL_A1EA76E83.2,4565.Traes_2AS_C0C74B775.1,4565.Traes_2BS_F1B450FA4.2,4565.Traes_2BS_F3097F116.1,4565.Traes_4BS_373BDBA94.1,4565.Traes_4DL_88ABAD6C0.1,4565.Traes_5BL_39FF03C5D.1,4565.Traes_5DL_0924913F8.1,4565.Traes_6AL_0D7866801.1,4565.Traes_6AL_1F7DAC5FA.2,4565.Traes_6AL_36AB0312C.1,4565.Traes_6AL_D6045E37C.1,4565.Traes_6BL_7C6B17284.2,4565.Traes_6BL_A169A3…	WM14,Traes_1AL_A1EA76E83.2,Traes_2AS_C0C74B775.1,Traes_2BS_F1B450FA4.2,Traes_2BS_F3097F116.1,Traes_4BS_373BDBA94.1,Traes_4DL_88ABAD6C0.1,Traes_5BL_39FF03C5D.1,Traes_5DL_0924913F8.1,Traes_6AL_0D7866801.1,Traes_6AL_1F7DAC5FA.2,Traes_6AL_36AB0312C.1,Traes_6AL_D6045E37C.1,Traes_6BL_7C6B17284.2,Traes_6BL_A169A3ECB.1,Traes_6DL_EF6D5D4FA.1,WM13
GO:0007275	Multicellular organism development	30	5378	0.56	1.33e-07	4565.Traes_1AL_1B5F51626.1,4565.Traes_1AL_A1EA76E83.2,4565.Traes_2AL_82C3E7E14.1,4565.Traes_2AS_C0C74B775.1,4565.Traes_2BL_EBA73F94F.1,4565.Traes_2BS_F1B450FA4.2,4565.Traes_2BS_F3097F116.1,4565.Traes_3DL_2C29058E6.1,4565.Traes_4BL_085791CB2.1,4565.Traes_4BS_373BDBA94.1,4565.Traes_4BS_929E7B27B.2,4565.Traes_4DL_54E14ABCB.2,4565.Traes_4DL_88ABAD6C0.1,4565.Traes_4DS_2E95B3A30.2,4565.Traes_5BL_06A206…	WM14,Traes_1AL_A1EA76E83.2,Traes_2AL_82C3E7E14.1,Traes_2AS_C0C74B775.1,Traes_2BL_EBA73F94F.1,Traes_2BS_F1B450FA4.2,Traes_2BS_F3097F116.1,Traes_3DL_2C29058E6.1,Traes_4BL_085791CB2.1,Traes_4BS_373BDBA94.1,Traes_4BS_929E7B27B.2,Traes_4DL_54E14ABCB.2,Traes_4DL_88ABAD6C0.1,Traes_4DS_2E95B3A30.2,Traes_5BL_06A206038.1,Traes_5BL_39FF03C5D.1,Traes_5DL_0924913F8.1,Traes_6AL_0D7866801.1,Traes_6AL_1F7DAC5FA.…
GO:0070887	Cellular response to chemical stimulus	25	3984	0.61	3.91e-07	4565.Traes_2AL_E5A9615E2.3,4565.Traes_2AL_F24D031AA.1,4565.Traes_2AL_FC6DD1383.1,4565.Traes_2BL_1E57B73B21.5,4565.Traes_2BL_9CD6E043A.2,4565.Traes_2BL_E322FD546.3,4565.Traes_2DL_FBE64209C.1,4565.Traes_4AS_501676A91.1,4565.Traes_4BL_941E7DE4D.2,4565.Traes_4DL_A2012EA68.1,4565.Traes_4DL_C083C804E.1,4565.Traes_5AL_B65EF5518.3,4565.Traes_5BL_06A206038.1,4565.Traes_5BL_7F56360BF.1,4565.Traes_5BL_B6051…	Traes_2AL_E5A9615E2.3,Traes_2AL_F24D031AA.1,Traes_2AL_FC6DD1383.1,Traes_2BL_1E57B73B21.5,Traes_2BL_9CD6E043A.2,Traes_2BL_E322FD546.3,Traes_2DL_FBE64209C.1,Traes_4AS_501676A91.1,Traes_4BL_941E7DE4D.2,Traes_4DL_A2012EA68.1,Traes_4DL_C083C804E.1,Traes_5AL_B65EF5518.3,Traes_5BL_06A206038.1,Traes_5BL_7F56360BF.1,Traes_5BL_B6051DD37.2,Traes_5BL_F5D379AFC.1,Traes_5BL_FBC7AF288.1,Traes_6AL_D6045E37C.1,Tr…
GO:0048856	Anatomical structure development	31	6176	0.51	7.52e-07	4565.Traes_1AL_1B5F51626.1,4565.Traes_1AL_A1EA76E83.2,4565.Traes_2AL_82C3E7E14.1,4565.Traes_2AS_C0C74B775.1,4565.Traes_2BL_EBA73F94F.1,4565.Traes_2BS_F1B450FA4.2,4565.Traes_2BS_F3097F116.1,4565.Traes_3DL_2C29058E6.1,4565.Traes_4BL_085791CB2.1,4565.Traes_4BS_373BDBA94.1,4565.Traes_4BS_929E7B27B.2,4565.Traes_4DL_54E14ABCB.2,4565.Traes_4DL_88ABAD6C0.1,4565.Traes_4DL_A2012EA68.1,4565.Traes_4DS_2E95B3…	WM14,Traes_1AL_A1EA76E83.2,Traes_2AL_82C3E7E14.1,Traes_2AS_C0C74B775.1,Traes_2BL_EBA73F94F.1,Traes_2BS_F1B450FA4.2,Traes_2BS_F3097F116.1,Traes_3DL_2C29058E6.1,Traes_4BL_085791CB2.1,Traes_4BS_373BDBA94.1,Traes_4BS_929E7B27B.2,Traes_4DL_54E14ABCB.2,Traes_4DL_88ABAD6C0.1,Traes_4DL_A2012EA68.1,Traes_4DS_2E95B3A30.2,Traes_5BL_06A206038.1,Traes_5BL_39FF03C5D.1,Traes_5DL_0924913F8.1,Traes_6AL_0D7866801.…
GO:0032501	Multicellular organismal process	31	6196	0.51	7.96e-07	4565.Traes_1AL_1B5F51626.1,4565.Traes_1AL_A1EA76E83.2,4565.Traes_2AL_82C3E7E14.1,4565.Traes_2AS_C0C74B775.1,4565.Traes_2BL_EBA73F94F.1,4565.Traes_2BS_F1B450FA4.2,4565.Traes_2BS_F3097F116.1,4565.Traes_3DL_2C29058E6.1,4565.Traes_4AL_99942CBEA.2,4565.Traes_4BL_085791CB2.1,4565.Traes_4BS_373BDBA94.1,4565.Traes_4BS_929E7B27B.2,4565.Traes_4DL_54E14ABCB.2,4565.Traes_4DL_88ABAD6C0.1,4565.Traes_4DS_2E95B3…	WM14,Traes_1AL_A1EA76E83.2,Traes_2AL_82C3E7E14.1,Traes_2AS_C0C74B775.1,Traes_2BL_EBA73F94F.1,Traes_2BS_F1B450FA4.2,Traes_2BS_F3097F116.1,Traes_3DL_2C29058E6.1,Traes_4AL_99942CBEA.2,Traes_4BL_085791CB2.1,Traes_4BS_373BDBA94.1,Traes_4BS_929E7B27B.2,Traes_4DL_54E14ABCB.2,Traes_4DL_88ABAD6C0.1,Traes_4DS_2E95B3A30.2,Traes_5BL_06A206038.1,Traes_5BL_39FF03C5D.1,Traes_5DL_0924913F8.1,Traes_6AL_0D7866801.…
GO:0050896	Response to stimulus	53	16844	0.31	1.39e-05	4565.Traes_1AL_A4B5C1474.2,4565.Traes_1AL_A9FB6BF52.1,4565.Traes_1BL_8709BB152.2,4565.Traes_1DL_23D036A85.1,4565.Traes_2AL_15A7BB684.1,4565.Traes_2AL_E5A9615E2.3,4565.Traes_2AL_F24D031AA.1,4565.Traes_2AL_FC6DD1383.1,4565.Traes_2AS_5C7B75BC5.1,4565.Traes_2BL_1E57B73B21.5,4565.Traes_2BL_9528AAD7C.2,4565.Traes_2BL_9CD6E043A.2,4565.Traes_2BL_E322FD546.3,4565.Traes_2BS_F1B450FA4.2,4565.Traes_2BS_F3097…	Traes_1AL_A4B5C1474.2,Traes_1AL_A9FB6BF52.1,Traes_1BL_8709BB152.2,Traes_1DL_23D036A85.1,Traes_2AL_15A7BB684.1,Traes_2AL_E5A9615E2.3,Traes_2AL_F24D031AA.1,Traes_2AL_FC6DD1383.1,Traes_2AS_5C7B75BC5.1,Traes_2BL_1E57B73B21.5,Traes_2BL_9528AAD7C.2,Traes_2BL_9CD6E043A.2,Traes_2BL_E322FD546.3,Traes_2BS_F1B450FA4.2,Traes_2BS_F3097F116.1,Traes_2DL_FBE64209C.1,Traes_3AS_E01675F4E.1,Traes_3DL_2C29058E6.1,Tr…
GO:0009791	Post-embryonic development	17	2313	0.68	1.73e-05	4565.Traes_1AL_1B5F51626.1,4565.Traes_1AL_A1EA76E83.2,4565.Traes_2AS_C0C74B775.1,4565.Traes_2BS_F1B450FA4.2,4565.Traes_2BS_F3097F116.1,4565.Traes_3DL_2C29058E6.1,4565.Traes_4BS_373BDBA94.1,4565.Traes_4BS_929E7B27B.2,4565.Traes_4DL_88ABAD6C0.1,4565.Traes_4DS_2E95B3A30.2,4565.Traes_6AL_1F7DAC5FA.2,4565.Traes_6AL_D6045E37C.1,4565.Traes_6BL_7C6B17284.2,4565.Traes_6DL_136DE13FB.1,4565.Traes_6DL_EF6D5D…	WM14,Traes_1AL_A1EA76E83.2,Traes_2AS_C0C74B775.1,Traes_2BS_F1B450FA4.2,Traes_2BS_F3097F116.1,Traes_3DL_2C29058E6.1,Traes_4BS_373BDBA94.1,Traes_4BS_929E7B27B.2,Traes_4DL_88ABAD6C0.1,Traes_4DS_2E95B3A30.2,Traes_6AL_1F7DAC5FA.2,Traes_6AL_D6045E37C.1,Traes_6BL_7C6B17284.2,Traes_6DL_136DE13FB.1,Traes_6DL_EF6D5D4FA.1,Traes_6DS_DE865EA6D.1,WM13
GO:0048731	System development	21	3572	0.58	2.14e-05	4565.Traes_1AL_1B5F51626.1,4565.Traes_1AL_A1EA76E83.2,4565.Traes_2AS_C0C74B775.1,4565.Traes_2BS_F1B450FA4.2,4565.Traes_2BS_F3097F116.1,4565.Traes_3DL_2C29058E6.1,4565.Traes_4BS_373BDBA94.1,4565.Traes_4DL_88ABAD6C0.1,4565.Traes_5BL_39FF03C5D.1,4565.Traes_5DL_0924913F8.1,4565.Traes_6AL_0D7866801.1,4565.Traes_6AL_1F7DAC5FA.2,4565.Traes_6AL_36AB0312C.1,4565.Traes_6AL_D6045E37C.1,4565.Traes_6BL_7C6B17…	WM14,Traes_1AL_A1EA76E83.2,Traes_2AS_C0C74B775.1,Traes_2BS_F1B450FA4.2,Traes_2BS_F3097F116.1,Traes_3DL_2C29058E6.1,Traes_4BS_373BDBA94.1,Traes_4DL_88ABAD6C0.1,Traes_5BL_39FF03C5D.1,Traes_5DL_0924913F8.1,Traes_6AL_0D7866801.1,Traes_6AL_1F7DAC5FA.2,Traes_6AL_36AB0312C.1,Traes_6AL_D6045E37C.1,Traes_6BL_7C6B17284.2,Traes_6BL_A169A3ECB.1,Traes_6DL_136DE13FB.1,Traes_6DL_59DB06B9F.1,Traes_6DL_EF6D5D4FA.…
GO:0050793	Regulation of developmental process	14	1595	0.75	2.73e-05	4565.Traes_1AL_A1EA76E83.2,4565.Traes_1BL_8709BB152.2,4565.Traes_1BS_E68807072.2,4565.Traes_2BS_F1B450FA4.2,4565.Traes_4BS_373BDBA94.1,4565.Traes_5BL_39FF03C5D.1,4565.Traes_5DL_0924913F8.1,4565.Traes_6AL_1F7DAC5FA.2,4565.Traes_6AS_7B3C53009.2,4565.Traes_6BL_7C6B17284.2,4565.Traes_6DL_59DB06B9F.1,4565.Traes_6DS_DE865EA6D.1,4565.Traes_7DL_68B814464.1,4565.Traes_7DL_A9EF00572.1	Traes_1AL_A1EA76E83.2,Traes_1BL_8709BB152.2,TOE1-B1,Traes_2BS_F1B450FA4.2,Traes_4BS_373BDBA94.1,Traes_5BL_39FF03C5D.1,Traes_5DL_0924913F8.1,Traes_6AL_1F7DAC5FA.2,Traes_6AS_7B3C53009.2,Traes_6BL_7C6B17284.2,Traes_6DL_59DB06B9F.1,Traes_6DS_DE865EA6D.1,Traes_7DL_68B814464.1,Traes_7DL_A9EF00572.1
GO:0090698	Post-embryonic plant morphogenesis	7	305	1.17	7.13e-05	4565.Traes_1AL_1B5F51626.1,4565.Traes_2BS_F1B450FA4.2,4565.Traes_4DL_88ABAD6C0.1,4565.Traes_6AL_1F7DAC5FA.2,4565.Traes_6AL_D6045E37C.1,4565.Traes_6BL_7C6B17284.2,4565.Traes_7DL_DDCC09B24.1	WM14,Traes_2BS_F1B450FA4.2,Traes_4DL_88ABAD6C0.1,Traes_6AL_1F7DAC5FA.2,Traes_6AL_D6045E37C.1,Traes_6BL_7C6B17284.2,WM13
GO:0007154	Cell communication	25	5308	0.48	7.56e-05	4565.Traes_1BL_8709BB152.2,4565.Traes_2AL_E5A9615E2.3,4565.Traes_2AL_F24D031AA.1,4565.Traes_2AL_FC6DD1383.1,4565.Traes_2BL_1E57B73B21.5,4565.Traes_2BL_9CD6E043A.2,4565.Traes_2BL_E322FD546.3,4565.Traes_2DL_FBE64209C.1,4565.Traes_4AS_501676A91.1,4565.Traes_4BL_941E7DE4D.2,4565.Traes_4DL_A2012EA68.1,4565.Traes_4DL_C083C804E.1,4565.Traes_5AL_B65EF5518.3,4565.Traes_5BL_06A206038.1,4565.Traes_5BL_B6051…	Traes_1BL_8709BB152.2,Traes_2AL_E5A9615E2.3,Traes_2AL_F24D031AA.1,Traes_2AL_FC6DD1383.1,Traes_2BL_1E57B73B21.5,Traes_2BL_9CD6E043A.2,Traes_2BL_E322FD546.3,Traes_2DL_FBE64209C.1,Traes_4AS_501676A91.1,Traes_4BL_941E7DE4D.2,Traes_4DL_A2012EA68.1,Traes_4DL_C083C804E.1,Traes_5AL_B65EF5518.3,Traes_5BL_06A206038.1,Traes_5BL_B6051DD37.2,Traes_5BL_F5D379AFC.1,Traes_5BL_FBC7AF288.1,Traes_6AL_D6045E37C.1,Tr…
GO:0048455	Stamen formation	4	40	1.81	7.56e-05	4565.Traes_1AL_1B5F51626.1,4565.Traes_6AL_1F7DAC5FA.2,4565.Traes_6BL_7C6B17284.2,4565.Traes_7DL_DDCC09B24.1	WM14,Traes_6AL_1F7DAC5FA.2,Traes_6BL_7C6B17284.2,WM13
GO:0048367	Shoot system development	13	1539	0.74	0.00011	4565.Traes_1AL_1B5F51626.1,4565.Traes_1AL_A1EA76E83.2,4565.Traes_2AS_C0C74B775.1,4565.Traes_2BS_F1B450FA4.2,4565.Traes_3DL_2C29058E6.1,4565.Traes_4BS_373BDBA94.1,4565.Traes_5BL_39FF03C5D.1,4565.Traes_5DL_0924913F8.1,4565.Traes_6AL_1F7DAC5FA.2,4565.Traes_6AL_36AB0312C.1,4565.Traes_6BL_7C6B17284.2,4565.Traes_6DL_136DE13FB.1,4565.Traes_7DL_DDCC09B24.1	WM14,Traes_1AL_A1EA76E83.2,Traes_2AS_C0C74B775.1,Traes_2BS_F1B450FA4.2,Traes_3DL_2C29058E6.1,Traes_4BS_373BDBA94.1,Traes_5BL_39FF03C5D.1,Traes_5DL_0924913F8.1,Traes_6AL_1F7DAC5FA.2,Traes_6AL_36AB0312C.1,Traes_6BL_7C6B17284.2,Traes_6DL_136DE13FB.1,WM13
GO:0048646	Anatomical structure formation involved in morphogenesis	8	487	1.03	0.00012	4565.Traes_1AL_1B5F51626.1,4565.Traes_2BS_F1B450FA4.2,4565.Traes_4BS_373BDBA94.1,4565.Traes_4DL_A2012EA68.1,4565.Traes_6AL_1F7DAC5FA.2,4565.Traes_6AL_D6045E37C.1,4565.Traes_6BL_7C6B17284.2,4565.Traes_7DL_DDCC09B24.1	WM14,Traes_2BS_F1B450FA4.2,Traes_4BS_373BDBA94.1,Traes_4DL_A2012EA68.1,Traes_6AL_1F7DAC5FA.2,Traes_6AL_D6045E37C.1,Traes_6BL_7C6B17284.2,WM13
GO:1900056	Negative regulation of leaf senescence	3	12	2.21	0.00016	4565.Traes_5BL_39FF03C5D.1,4565.Traes_5DL_0924913F8.1,4565.Traes_7DL_A9EF00572.1	Traes_5BL_39FF03C5D.1,Traes_5DL_0924913F8.1,Traes_7DL_A9EF00572.1
GO:1905392	Plant organ morphogenesis	8	513	1	0.00017	4565.Traes_1AL_1B5F51626.1,4565.Traes_2BS_F3097F116.1,4565.Traes_4DL_88ABAD6C0.1,4565.Traes_6AL_1F7DAC5FA.2,4565.Traes_6AL_36AB0312C.1,4565.Traes_6AL_D6045E37C.1,4565.Traes_6BL_7C6B17284.2,4565.Traes_7DL_DDCC09B24.1	WM14,Traes_2BS_F3097F116.1,Traes_4DL_88ABAD6C0.1,Traes_6AL_1F7DAC5FA.2,Traes_6AL_36AB0312C.1,Traes_6AL_D6045E37C.1,Traes_6BL_7C6B17284.2,WM13
GO:1905393	Plant organ formation	6	233	1.22	0.00021	4565.Traes_1AL_1B5F51626.1,4565.Traes_4BS_373BDBA94.1,4565.Traes_6AL_1F7DAC5FA.2,4565.Traes_6AL_D6045E37C.1,4565.Traes_6BL_7C6B17284.2,4565.Traes_7DL_DDCC09B24.1	WM14,Traes_4BS_373BDBA94.1,Traes_6AL_1F7DAC5FA.2,Traes_6AL_D6045E37C.1,Traes_6BL_7C6B17284.2,WM13
GO:0010093	Specification of floral organ identity	4	55	1.67	0.00022	4565.Traes_1AL_1B5F51626.1,4565.Traes_6AL_1F7DAC5FA.2,4565.Traes_6BL_7C6B17284.2,4565.Traes_7DL_DDCC09B24.1	WM14,Traes_6AL_1F7DAC5FA.2,Traes_6BL_7C6B17284.2,WM13
GO:1901348	Positive regulation of secondary cell wall biogenesis	3	15	2.11	0.00026	4565.Traes_2AL_82C3E7E14.1,4565.Traes_4DL_54E14ABCB.2,4565.Traes_5DS_AACA2EBA3.2	Traes_2AL_82C3E7E14.1,Traes_4DL_54E14ABCB.2,Traes_5DS_AACA2EBA3.2
GO:0045944	Positive regulation of transcription by rna polymerase ii	9	799	0.86	0.00047	4565.Traes_1AL_1B5F51626.1,4565.Traes_1AL_6B108514B.1,4565.Traes_1AL_A4B5C1474.2,4565.Traes_2AS_5C7B75BC5.1,4565.Traes_5BL_FCB1625F3.1,4565.Traes_6AL_1F7DAC5FA.2,4565.Traes_6BL_7C6B17284.2,4565.Traes_7BS_CCA195724.2,4565.Traes_7DL_DDCC09B24.1	WM14,Traes_1AL_6B108514B.1,Traes_1AL_A4B5C1474.2,Traes_2AS_5C7B75BC5.1,Traes_5BL_FCB1625F3.1,Traes_6AL_1F7DAC5FA.2,Traes_6BL_7C6B17284.2,Traes_7BS_CCA195724.2,WM13
GO:0009888	Tissue development	11	1277	0.75	0.00052	4565.Traes_2AL_82C3E7E14.1,4565.Traes_2BS_F1B450FA4.2,4565.Traes_2BS_F3097F116.1,4565.Traes_4BS_373BDBA94.1,4565.Traes_4BS_929E7B27B.2,4565.Traes_4DL_54E14ABCB.2,4565.Traes_4DL_A2012EA68.1,4565.Traes_4DS_2E95B3A30.2,4565.Traes_6AL_1F7DAC5FA.2,4565.Traes_6BL_7C6B17284.2,4565.Traes_6DL_EF6D5D4FA.1	Traes_2AL_82C3E7E14.1,Traes_2BS_F1B450FA4.2,Traes_2BS_F3097F116.1,Traes_4BS_373BDBA94.1,Traes_4BS_929E7B27B.2,Traes_4DL_54E14ABCB.2,Traes_4DL_A2012EA68.1,Traes_4DS_2E95B3A30.2,Traes_6AL_1F7DAC5FA.2,Traes_6BL_7C6B17284.2,Traes_6DL_EF6D5D4FA.1
GO:0048827	Phyllome development	9	855	0.83	0.00079	4565.Traes_1AL_1B5F51626.1,4565.Traes_2AS_C0C74B775.1,4565.Traes_4BS_373BDBA94.1,4565.Traes_5BL_39FF03C5D.1,4565.Traes_5DL_0924913F8.1,4565.Traes_6AL_1F7DAC5FA.2,4565.Traes_6AL_36AB0312C.1,4565.Traes_6BL_7C6B17284.2,4565.Traes_7DL_DDCC09B24.1	WM14,Traes_2AS_C0C74B775.1,Traes_4BS_373BDBA94.1,Traes_5BL_39FF03C5D.1,Traes_5DL_0924913F8.1,Traes_6AL_1F7DAC5FA.2,Traes_6AL_36AB0312C.1,Traes_6BL_7C6B17284.2,WM13
GO:0090696	Post-embryonic plant organ development	6	308	1.1	0.0009	4565.Traes_1AL_1B5F51626.1,4565.Traes_2BS_F3097F116.1,4565.Traes_6AL_1F7DAC5FA.2,4565.Traes_6AL_D6045E37C.1,4565.Traes_6BL_7C6B17284.2,4565.Traes_7DL_DDCC09B24.1	WM14,Traes_2BS_F3097F116.1,Traes_6AL_1F7DAC5FA.2,Traes_6AL_D6045E37C.1,Traes_6BL_7C6B17284.2,WM13
GO:0010440	Stomatal lineage progression	3	26	1.87	0.0011	4565.Traes_2BS_F1B450FA4.2,4565.Traes_4BS_929E7B27B.2,4565.Traes_4DS_2E95B3A30.2	Traes_2BS_F1B450FA4.2,Traes_4BS_929E7B27B.2,Traes_4DS_2E95B3A30.2
GO:0090697	Post-embryonic plant organ morphogenesis	5	196	1.22	0.0014	4565.Traes_1AL_1B5F51626.1,4565.Traes_6AL_1F7DAC5FA.2,4565.Traes_6AL_D6045E37C.1,4565.Traes_6BL_7C6B17284.2,4565.Traes_7DL_DDCC09B24.1	WM14,Traes_6AL_1F7DAC5FA.2,Traes_6AL_D6045E37C.1,Traes_6BL_7C6B17284.2,WM13
GO:1905177	Tracheary element differentiation	3	30	1.81	0.0015	4565.Traes_1DS_BB8508CC6.1,4565.Traes_2AL_82C3E7E14.1,4565.Traes_4DL_54E14ABCB.2	Traes_1DS_BB8508CC6.1,Traes_2AL_82C3E7E14.1,Traes_4DL_54E14ABCB.2
GO:0009653	Anatomical structure morphogenesis	11	1460	0.69	0.0016	4565.Traes_1AL_1B5F51626.1,4565.Traes_2BS_F1B450FA4.2,4565.Traes_2BS_F3097F116.1,4565.Traes_4BS_373BDBA94.1,4565.Traes_4DL_88ABAD6C0.1,4565.Traes_4DL_A2012EA68.1,4565.Traes_6AL_1F7DAC5FA.2,4565.Traes_6AL_36AB0312C.1,4565.Traes_6AL_D6045E37C.1,4565.Traes_6BL_7C6B17284.2,4565.Traes_7DL_DDCC09B24.1	WM14,Traes_2BS_F1B450FA4.2,Traes_2BS_F3097F116.1,Traes_4BS_373BDBA94.1,Traes_4DL_88ABAD6C0.1,Traes_4DL_A2012EA68.1,Traes_6AL_1F7DAC5FA.2,Traes_6AL_36AB0312C.1,Traes_6AL_D6045E37C.1,Traes_6BL_7C6B17284.2,WM13
GO:0010119	Regulation of stomatal movement	5	213	1.18	0.0018	4565.Traes_1AS_1EE692FDC.1,4565.Traes_1BS_92EA1F290.1,4565.Traes_1DS_5BAD8947E.1,4565.Traes_2AS_40FA27AE7.1,4565.Traes_7DL_A9EF00572.1	Traes_1AS_1EE692FDC.1,Traes_1BS_92EA1F290.1,Traes_1DS_5BAD8947E.1,Traes_2AS_40FA27AE7.1,Traes_7DL_A9EF00572.1
GO:0048459	Floral whorl structural organization	2	3	2.63	0.0018	4565.Traes_6AL_1F7DAC5FA.2,4565.Traes_6BL_7C6B17284.2	Traes_6AL_1F7DAC5FA.2,Traes_6BL_7C6B17284.2
GO:0080112	Seed growth	2	3	2.63	0.0018	4565.Traes_6AL_1F7DAC5FA.2,4565.Traes_6BL_7C6B17284.2	Traes_6AL_1F7DAC5FA.2,Traes_6BL_7C6B17284.2
GO:0048443	Stamen development	5	222	1.16	0.0022	4565.Traes_1AL_1B5F51626.1,4565.Traes_2AS_C0C74B775.1,4565.Traes_6AL_1F7DAC5FA.2,4565.Traes_6BL_7C6B17284.2,4565.Traes_7DL_DDCC09B24.1	WM14,Traes_2AS_C0C74B775.1,Traes_6AL_1F7DAC5FA.2,Traes_6BL_7C6B17284.2,WM13
GO:0051716	Cellular response to stimulus	30	8837	0.34	0.0025	4565.Traes_1AL_A4B5C1474.2,4565.Traes_1BL_8709BB152.2,4565.Traes_2AL_E5A9615E2.3,4565.Traes_2AL_F24D031AA.1,4565.Traes_2AL_FC6DD1383.1,4565.Traes_2AS_5C7B75BC5.1,4565.Traes_2BL_1E57B73B21.5,4565.Traes_2BL_9CD6E043A.2,4565.Traes_2BL_E322FD546.3,4565.Traes_2BS_F3097F116.1,4565.Traes_2DL_FBE64209C.1,4565.Traes_4AS_501676A91.1,4565.Traes_4BL_941E7DE4D.2,4565.Traes_4DL_A2012EA68.1,4565.Traes_4DL_C083C…	Traes_1AL_A4B5C1474.2,Traes_1BL_8709BB152.2,Traes_2AL_E5A9615E2.3,Traes_2AL_F24D031AA.1,Traes_2AL_FC6DD1383.1,Traes_2AS_5C7B75BC5.1,Traes_2BL_1E57B73B21.5,Traes_2BL_9CD6E043A.2,Traes_2BL_E322FD546.3,Traes_2BS_F3097F116.1,Traes_2DL_FBE64209C.1,Traes_4AS_501676A91.1,Traes_4BL_941E7DE4D.2,Traes_4DL_A2012EA68.1,Traes_4DL_C083C804E.1,Traes_5AL_B65EF5518.3,Traes_5BL_06A206038.1,Traes_5BL_7F56360BF.1,Tr…
GO:0048437	Floral organ development	6	401	0.99	0.0032	4565.Traes_1AL_1B5F51626.1,4565.Traes_1AL_A1EA76E83.2,4565.Traes_2AS_C0C74B775.1,4565.Traes_6AL_1F7DAC5FA.2,4565.Traes_6BL_7C6B17284.2,4565.Traes_7DL_DDCC09B24.1	WM14,Traes_1AL_A1EA76E83.2,Traes_2AS_C0C74B775.1,Traes_6AL_1F7DAC5FA.2,Traes_6BL_7C6B17284.2,WM13
GO:0003002	Regionalization	6	418	0.97	0.0039	4565.Traes_1AL_1B5F51626.1,4565.Traes_6AL_1F7DAC5FA.2,4565.Traes_6BL_7C6B17284.2,4565.Traes_6DL_59DB06B9F.1,4565.Traes_6DL_EF6D5D4FA.1,4565.Traes_7DL_DDCC09B24.1	WM14,Traes_6AL_1F7DAC5FA.2,Traes_6BL_7C6B17284.2,Traes_6DL_59DB06B9F.1,Traes_6DL_EF6D5D4FA.1,WM13
GO:0048509	Regulation of meristem development	5	253	1.11	0.0039	4565.Traes_1AL_A1EA76E83.2,4565.Traes_6AL_1F7DAC5FA.2,4565.Traes_6BL_7C6B17284.2,4565.Traes_6DL_59DB06B9F.1,4565.Traes_6DS_DE865EA6D.1	Traes_1AL_A1EA76E83.2,Traes_6AL_1F7DAC5FA.2,Traes_6BL_7C6B17284.2,Traes_6DL_59DB06B9F.1,Traes_6DS_DE865EA6D.1
GO:0010016	Shoot system morphogenesis	5	262	1.09	0.0044	4565.Traes_2BS_F1B450FA4.2,4565.Traes_4BS_373BDBA94.1,4565.Traes_6AL_1F7DAC5FA.2,4565.Traes_6AL_36AB0312C.1,4565.Traes_6BL_7C6B17284.2	Traes_2BS_F1B450FA4.2,Traes_4BS_373BDBA94.1,Traes_6AL_1F7DAC5FA.2,Traes_6AL_36AB0312C.1,Traes_6BL_7C6B17284.2
GO:0010120	Camalexin biosynthetic process	2	6	2.33	0.0045	4565.Traes_5BL_39FF03C5D.1,4565.Traes_5DL_0924913F8.1	Traes_5BL_39FF03C5D.1,Traes_5DL_0924913F8.1
GO:0048608	Reproductive structure development	12	1986	0.59	0.0046	4565.Traes_1AL_1B5F51626.1,4565.Traes_1AL_A1EA76E83.2,4565.Traes_2AS_C0C74B775.1,4565.Traes_3DL_2C29058E6.1,4565.Traes_4BS_373BDBA94.1,4565.Traes_6AL_1F7DAC5FA.2,4565.Traes_6BL_7C6B17284.2,4565.Traes_6DL_136DE13FB.1,4565.Traes_6DL_59DB06B9F.1,4565.Traes_6DL_EF6D5D4FA.1,4565.Traes_6DS_DE865EA6D.1,4565.Traes_7DL_DDCC09B24.1	WM14,Traes_1AL_A1EA76E83.2,Traes_2AS_C0C74B775.1,Traes_3DL_2C29058E6.1,Traes_4BS_373BDBA94.1,Traes_6AL_1F7DAC5FA.2,Traes_6BL_7C6B17284.2,Traes_6DL_136DE13FB.1,Traes_6DL_59DB06B9F.1,Traes_6DL_EF6D5D4FA.1,Traes_6DS_DE865EA6D.1,WM13
GO:0090567	Reproductive shoot system development	8	863	0.78	0.0046	4565.Traes_1AL_1B5F51626.1,4565.Traes_1AL_A1EA76E83.2,4565.Traes_2AS_C0C74B775.1,4565.Traes_3DL_2C29058E6.1,4565.Traes_6AL_1F7DAC5FA.2,4565.Traes_6BL_7C6B17284.2,4565.Traes_6DL_136DE13FB.1,4565.Traes_7DL_DDCC09B24.1	WM14,Traes_1AL_A1EA76E83.2,Traes_2AS_C0C74B775.1,Traes_3DL_2C29058E6.1,Traes_6AL_1F7DAC5FA.2,Traes_6BL_7C6B17284.2,Traes_6DL_136DE13FB.1,WM13
GO:0003006	Developmental process involved in reproduction	13	2359	0.55	0.0055	4565.Traes_1AL_1B5F51626.1,4565.Traes_1AL_A1EA76E83.2,4565.Traes_2AS_C0C74B775.1,4565.Traes_2BS_F1B450FA4.2,4565.Traes_3DL_2C29058E6.1,4565.Traes_4BS_373BDBA94.1,4565.Traes_6AL_1F7DAC5FA.2,4565.Traes_6BL_7C6B17284.2,4565.Traes_6DL_136DE13FB.1,4565.Traes_6DL_59DB06B9F.1,4565.Traes_6DL_EF6D5D4FA.1,4565.Traes_6DS_DE865EA6D.1,4565.Traes_7DL_DDCC09B24.1	WM14,Traes_1AL_A1EA76E83.2,Traes_2AS_C0C74B775.1,Traes_2BS_F1B450FA4.2,Traes_3DL_2C29058E6.1,Traes_4BS_373BDBA94.1,Traes_6AL_1F7DAC5FA.2,Traes_6BL_7C6B17284.2,Traes_6DL_136DE13FB.1,Traes_6DL_59DB06B9F.1,Traes_6DL_EF6D5D4FA.1,Traes_6DS_DE865EA6D.1,WM13
GO:0006357	Regulation of transcription by rna polymerase ii	10	1430	0.66	0.0056	4565.Traes_1AL_1B5F51626.1,4565.Traes_1AL_6B108514B.1,4565.Traes_1AL_A4B5C1474.2,4565.Traes_2AS_5C7B75BC5.1,4565.Traes_2BS_F3097F116.1,4565.Traes_5BL_FCB1625F3.1,4565.Traes_6AL_1F7DAC5FA.2,4565.Traes_6BL_7C6B17284.2,4565.Traes_7BS_CCA195724.2,4565.Traes_7DL_DDCC09B24.1	WM14,Traes_1AL_6B108514B.1,Traes_1AL_A4B5C1474.2,Traes_2AS_5C7B75BC5.1,Traes_2BS_F3097F116.1,Traes_5BL_FCB1625F3.1,Traes_6AL_1F7DAC5FA.2,Traes_6BL_7C6B17284.2,Traes_7BS_CCA195724.2,WM13
GO:0048364	Root development	7	670	0.83	0.0059	4565.Traes_2BS_F1B450FA4.2,4565.Traes_2BS_F3097F116.1,4565.Traes_4DL_88ABAD6C0.1,4565.Traes_6AL_0D7866801.1,4565.Traes_6AL_D6045E37C.1,4565.Traes_6BL_A169A3ECB.1,4565.Traes_6DL_EF6D5D4FA.1	Traes_2BS_F1B450FA4.2,Traes_2BS_F3097F116.1,Traes_4DL_88ABAD6C0.1,Traes_6AL_0D7866801.1,Traes_6AL_D6045E37C.1,Traes_6BL_A169A3ECB.1,Traes_6DL_EF6D5D4FA.1
GO:0043620	Regulation of dna-templated transcription in response to stress	4	167	1.19	0.009	4565.Traes_1AL_A4B5C1474.2,4565.Traes_2AS_5C7B75BC5.1,4565.Traes_2BS_F3097F116.1,4565.Traes_5BL_FCB1625F3.1	Traes_1AL_A4B5C1474.2,Traes_2AS_5C7B75BC5.1,Traes_2BS_F3097F116.1,Traes_5BL_FCB1625F3.1
GO:0048831	Regulation of shoot system development	6	506	0.88	0.0091	4565.Traes_1BS_E68807072.2,4565.Traes_5BL_39FF03C5D.1,4565.Traes_5DL_0924913F8.1,4565.Traes_6AS_7B3C53009.2,4565.Traes_6DL_59DB06B9F.1,4565.Traes_7DL_A9EF00572.1	TOE1-B1,Traes_5BL_39FF03C5D.1,Traes_5DL_0924913F8.1,Traes_6AS_7B3C53009.2,Traes_6DL_59DB06B9F.1,Traes_7DL_A9EF00572.1
GO:2000024	Regulation of leaf development	4	170	1.18	0.0095	4565.Traes_5BL_39FF03C5D.1,4565.Traes_5DL_0924913F8.1,4565.Traes_6DL_59DB06B9F.1,4565.Traes_7DL_A9EF00572.1	Traes_5BL_39FF03C5D.1,Traes_5DL_0924913F8.1,Traes_6DL_59DB06B9F.1,Traes_7DL_A9EF00572.1
GO:0061408	Positive regulation of transcription from rna polymerase ii promoter in response to heat stress	3	65	1.47	0.0096	4565.Traes_1AL_A4B5C1474.2,4565.Traes_2AS_5C7B75BC5.1,4565.Traes_5BL_FCB1625F3.1	Traes_1AL_A4B5C1474.2,Traes_2AS_5C7B75BC5.1,Traes_5BL_FCB1625F3.1
GO:0010094	Specification of carpel identity	2	12	2.03	0.012	4565.Traes_6AL_1F7DAC5FA.2,4565.Traes_6BL_7C6B17284.2	Traes_6AL_1F7DAC5FA.2,Traes_6BL_7C6B17284.2
GO:0007623	Circadian rhythm	4	188	1.14	0.0132	4565.Traes_2BL_3041037F1.1,4565.Traes_6AL_FD17E787A.1,4565.Traes_6BL_2F2381640.1,4565.Traes_6DL_410C5CD3B.1	Traes_2BL_3041037F1.1,Traes_6AL_FD17E787A.1,Traes_6BL_2F2381640.1,Traes_6DL_410C5CD3B.1
GO:0010087	Phloem or xylem histogenesis	4	190	1.13	0.0134	4565.Traes_2AL_82C3E7E14.1,4565.Traes_4DL_54E14ABCB.2,4565.Traes_4DL_A2012EA68.1,4565.Traes_6DL_EF6D5D4FA.1	Traes_2AL_82C3E7E14.1,Traes_4DL_54E14ABCB.2,Traes_4DL_A2012EA68.1,Traes_6DL_EF6D5D4FA.1
GO:0045770	Positive regulation of asymmetric cell division	2	13	2	0.0134	4565.Traes_6AL_0D7866801.1,4565.Traes_6BL_A169A3ECB.1	Traes_6AL_0D7866801.1,Traes_6BL_A169A3ECB.1
GO:0048103	Somatic stem cell division	2	13	2	0.0134	4565.Traes_6AL_0D7866801.1,4565.Traes_6BL_A169A3ECB.1	Traes_6AL_0D7866801.1,Traes_6BL_A169A3ECB.1
GO:0048833	Specification of floral organ number	2	13	2	0.0134	4565.Traes_6AL_1F7DAC5FA.2,4565.Traes_6BL_7C6B17284.2	Traes_6AL_1F7DAC5FA.2,Traes_6BL_7C6B17284.2
GO:0080060	Integument development	2	13	2	0.0134	4565.Traes_6AL_1F7DAC5FA.2,4565.Traes_6BL_7C6B17284.2	Traes_6AL_1F7DAC5FA.2,Traes_6BL_7C6B17284.2
GO:0009733	Response to auxin	7	814	0.74	0.0162	4565.Traes_2BL_E322FD546.3,4565.Traes_2DL_FBE64209C.1,4565.Traes_5BL_06A206038.1,4565.Traes_5BL_632EBAD09.1,4565.Traes_6AL_0D7866801.1,4565.Traes_6BL_A169A3ECB.1,4565.Traes_7DL_C89614A4D.1	Traes_2BL_E322FD546.3,Traes_2DL_FBE64209C.1,Traes_5BL_06A206038.1,MYB31-B,Traes_6AL_0D7866801.1,Traes_6BL_A169A3ECB.1,Traes_7DL_C89614A4D.1
GO:0009908	Flower development	7	823	0.74	0.017	4565.Traes_1AL_1B5F51626.1,4565.Traes_1AL_A1EA76E83.2,4565.Traes_2AS_C0C74B775.1,4565.Traes_3DL_2C29058E6.1,4565.Traes_6AL_1F7DAC5FA.2,4565.Traes_6BL_7C6B17284.2,4565.Traes_7DL_DDCC09B24.1	WM14,Traes_1AL_A1EA76E83.2,Traes_2AS_C0C74B775.1,Traes_3DL_2C29058E6.1,Traes_6AL_1F7DAC5FA.2,Traes_6BL_7C6B17284.2,WM13
GO:0010097	Specification of stamen identity	2	16	1.91	0.018	4565.Traes_1AL_1B5F51626.1,4565.Traes_7DL_DDCC09B24.1	WM14,WM13
GO:2000026	Regulation of multicellular organismal development	8	1178	0.64	0.0268	4565.Traes_1BS_E68807072.2,4565.Traes_2BS_F1B450FA4.2,4565.Traes_5BL_39FF03C5D.1,4565.Traes_5DL_0924913F8.1,4565.Traes_6AS_7B3C53009.2,4565.Traes_6DL_59DB06B9F.1,4565.Traes_7DL_68B814464.1,4565.Traes_7DL_A9EF00572.1	TOE1-B1,Traes_2BS_F1B450FA4.2,Traes_5BL_39FF03C5D.1,Traes_5DL_0924913F8.1,Traes_6AS_7B3C53009.2,Traes_6DL_59DB06B9F.1,Traes_7DL_68B814464.1,Traes_7DL_A9EF00572.1
GO:0022414	Reproductive process	14	3261	0.44	0.0286	4565.Traes_1AL_1B5F51626.1,4565.Traes_1AL_A1EA76E83.2,4565.Traes_2AS_C0C74B775.1,4565.Traes_2BS_F1B450FA4.2,4565.Traes_3DL_2C29058E6.1,4565.Traes_4AL_99942CBEA.2,4565.Traes_4BS_373BDBA94.1,4565.Traes_6AL_1F7DAC5FA.2,4565.Traes_6BL_7C6B17284.2,4565.Traes_6DL_136DE13FB.1,4565.Traes_6DL_59DB06B9F.1,4565.Traes_6DL_EF6D5D4FA.1,4565.Traes_6DS_DE865EA6D.1,4565.Traes_7DL_DDCC09B24.1	WM14,Traes_1AL_A1EA76E83.2,Traes_2AS_C0C74B775.1,Traes_2BS_F1B450FA4.2,Traes_3DL_2C29058E6.1,Traes_4AL_99942CBEA.2,Traes_4BS_373BDBA94.1,Traes_6AL_1F7DAC5FA.2,Traes_6BL_7C6B17284.2,Traes_6DL_136DE13FB.1,Traes_6DL_59DB06B9F.1,Traes_6DL_EF6D5D4FA.1,Traes_6DS_DE865EA6D.1,WM13
GO:0040034	Regulation of development, heterochronic	3	103	1.27	0.0296	4565.Traes_1AL_A1EA76E83.2,4565.Traes_4BS_373BDBA94.1,4565.Traes_6DS_DE865EA6D.1	Traes_1AL_A1EA76E83.2,Traes_4BS_373BDBA94.1,Traes_6DS_DE865EA6D.1
GO:0010089	Xylem development	3	106	1.26	0.0316	4565.Traes_2AL_82C3E7E14.1,4565.Traes_4DL_54E14ABCB.2,4565.Traes_4DL_A2012EA68.1	Traes_2AL_82C3E7E14.1,Traes_4DL_54E14ABCB.2,Traes_4DL_A2012EA68.1
GO:0009628	Response to abiotic stimulus	15	3727	0.42	0.034	4565.Traes_1AL_A4B5C1474.2,4565.Traes_1AL_A9FB6BF52.1,4565.Traes_2AS_5C7B75BC5.1,4565.Traes_2BS_F1B450FA4.2,4565.Traes_3AS_E01675F4E.1,4565.Traes_3DL_2C29058E6.1,4565.Traes_5BL_39FF03C5D.1,4565.Traes_5BL_632EBAD09.1,4565.Traes_5BL_7F56360BF.1,4565.Traes_5BL_FCB1625F3.1,4565.Traes_5DL_0924913F8.1,4565.Traes_6AL_36AB0312C.1,4565.Traes_6DS_DE865EA6D.1,4565.Traes_7DL_68B814464.1,4565.Traes_7DL_A9EF00…	Traes_1AL_A4B5C1474.2,Traes_1AL_A9FB6BF52.1,Traes_2AS_5C7B75BC5.1,Traes_2BS_F1B450FA4.2,Traes_3AS_E01675F4E.1,Traes_3DL_2C29058E6.1,Traes_5BL_39FF03C5D.1,MYB31-B,Traes_5BL_7F56360BF.1,Traes_5BL_FCB1625F3.1,Traes_5DL_0924913F8.1,Traes_6AL_36AB0312C.1,Traes_6DS_DE865EA6D.1,Traes_7DL_68B814464.1,Traes_7DL_A9EF00572.1
GO:0006561	Proline biosynthetic process	2	24	1.73	0.0346	4565.Traes_5BL_39FF03C5D.1,4565.Traes_5DL_0924913F8.1	Traes_5BL_39FF03C5D.1,Traes_5DL_0924913F8.1
GO:0048829	Root cap development	2	24	1.73	0.0346	4565.Traes_6AL_0D7866801.1,4565.Traes_6BL_A169A3ECB.1	Traes_6AL_0D7866801.1,Traes_6BL_A169A3ECB.1
GO:0048532	Anatomical structure arrangement	3	112	1.24	0.0357	4565.Traes_4BS_373BDBA94.1,4565.Traes_6AL_1F7DAC5FA.2,4565.Traes_6BL_7C6B17284.2	Traes_4BS_373BDBA94.1,Traes_6AL_1F7DAC5FA.2,Traes_6BL_7C6B17284.2
GO:0048759	Xylem vessel member cell differentiation	2	25	1.71	0.0366	4565.Traes_2AL_82C3E7E14.1,4565.Traes_4DL_54E14ABCB.2	Traes_2AL_82C3E7E14.1,Traes_4DL_54E14ABCB.2

## Sheet: GO-CC
#term ID	term description	observed gene count	background gene count	strength	false discovery rate	matching proteins in your network (IDs)	matching proteins in your network (labels)
GO:0110165	Cellular anatomical entity	151	6093	1.2	1.19e-175	4565.Traes_1AL_0404BC790.1,4565.Traes_1AL_1B5F51626.1,4565.Traes_1AL_2CAAB9D4A.1,4565.Traes_1AL_6B108514B.1,4565.Traes_1AL_A1EA76E83.2,4565.Traes_1AL_A4B5C1474.2,4565.Traes_1AL_A9FB6BF52.1,4565.Traes_1AL_C4FA8404A.2,4565.Traes_1AS_1EE692FDC.1,4565.Traes_1BL_8709BB152.2,4565.Traes_1BL_8925B27BC.1,4565.Traes_1BL_A5A91DE10.1,4565.Traes_1BS_92EA1F290.1,4565.Traes_1BS_E68807072.2,4565.Traes_1DL_23D036…	Traes_1AL_0404BC790.1,WM14,Traes_1AL_2CAAB9D4A.1,Traes_1AL_6B108514B.1,Traes_1AL_A1EA76E83.2,Traes_1AL_A4B5C1474.2,Traes_1AL_A9FB6BF52.1,Traes_1AL_C4FA8404A.2,Traes_1AS_1EE692FDC.1,Traes_1BL_8709BB152.2,Traes_1BL_8925B27BC.1,Traes_1BL_A5A91DE10.1,Traes_1BS_92EA1F290.1,TOE1-B1,Traes_1DL_23D036A85.1,Traes_1DS_5BAD8947E.1,Traes_1DS_BB8508CC6.1,Traes_2AL_15A7BB684.1,Traes_2AL_82C3E7E14.1,Traes_2AL_E5…
GO:0005634	Nucleus	149	18323	0.72	7.43e-100	4565.Traes_1AL_0404BC790.1,4565.Traes_1AL_1B5F51626.1,4565.Traes_1AL_2CAAB9D4A.1,4565.Traes_1AL_6B108514B.1,4565.Traes_1AL_A1EA76E83.2,4565.Traes_1AL_A4B5C1474.2,4565.Traes_1AL_A9FB6BF52.1,4565.Traes_1AL_C4FA8404A.2,4565.Traes_1AS_1EE692FDC.1,4565.Traes_1BL_8709BB152.2,4565.Traes_1BL_8925B27BC.1,4565.Traes_1BL_A5A91DE10.1,4565.Traes_1BS_92EA1F290.1,4565.Traes_1BS_E68807072.2,4565.Traes_1DL_23D036…	Traes_1AL_0404BC790.1,WM14,Traes_1AL_2CAAB9D4A.1,Traes_1AL_6B108514B.1,Traes_1AL_A1EA76E83.2,Traes_1AL_A4B5C1474.2,Traes_1AL_A9FB6BF52.1,Traes_1AL_C4FA8404A.2,Traes_1AS_1EE692FDC.1,Traes_1BL_8709BB152.2,Traes_1BL_8925B27BC.1,Traes_1BL_A5A91DE10.1,Traes_1BS_92EA1F290.1,TOE1-B1,Traes_1DL_23D036A85.1,Traes_1DS_5BAD8947E.1,Traes_1DS_BB8508CC6.1,Traes_2AL_15A7BB684.1,Traes_2AL_82C3E7E14.1,Traes_2AL_E5…
GO:0005622	Intracellular	151	53961	0.26	8.35e-35	4565.Traes_1AL_0404BC790.1,4565.Traes_1AL_1B5F51626.1,4565.Traes_1AL_2CAAB9D4A.1,4565.Traes_1AL_6B108514B.1,4565.Traes_1AL_A1EA76E83.2,4565.Traes_1AL_A4B5C1474.2,4565.Traes_1AL_A9FB6BF52.1,4565.Traes_1AL_C4FA8404A.2,4565.Traes_1AS_1EE692FDC.1,4565.Traes_1BL_8709BB152.2,4565.Traes_1BL_8925B27BC.1,4565.Traes_1BL_A5A91DE10.1,4565.Traes_1BS_92EA1F290.1,4565.Traes_1BS_E68807072.2,4565.Traes_1DL_23D036…	Traes_1AL_0404BC790.1,WM14,Traes_1AL_2CAAB9D4A.1,Traes_1AL_6B108514B.1,Traes_1AL_A1EA76E83.2,Traes_1AL_A4B5C1474.2,Traes_1AL_A9FB6BF52.1,Traes_1AL_C4FA8404A.2,Traes_1AS_1EE692FDC.1,Traes_1BL_8709BB152.2,Traes_1BL_8925B27BC.1,Traes_1BL_A5A91DE10.1,Traes_1BS_92EA1F290.1,TOE1-B1,Traes_1DL_23D036A85.1,Traes_1DS_5BAD8947E.1,Traes_1DS_BB8508CC6.1,Traes_2AL_15A7BB684.1,Traes_2AL_82C3E7E14.1,Traes_2AL_E5…
GO:0042025	Host cell nucleus	10	569	1.06	4.28e-06	4565.Traes_1AL_A4B5C1474.2,4565.Traes_1BL_8709BB152.2,4565.Traes_2AS_5C7B75BC5.1,4565.Traes_3AL_12B53AB09.2,4565.Traes_3AL_CF481F6AC.1,4565.Traes_4AL_5062917C4.1,4565.Traes_5BL_3503725F1.2,4565.Traes_5BL_FCB1625F3.1,4565.Traes_7AS_0F019FB93.2,4565.Traes_7DL_ED348696E.1	Traes_1AL_A4B5C1474.2,Traes_1BL_8709BB152.2,Traes_2AS_5C7B75BC5.1,Traes_3AL_12B53AB09.2,Traes_3AL_CF481F6AC.1,Traes_4AL_5062917C4.1,Traes_5BL_3503725F1.2,Traes_5BL_FCB1625F3.1,Traes_7AS_0F019FB93.2,SPL22

## Sheet: GO-MF
#term ID	term description	observed gene count	background gene count	strength	false discovery rate	matching proteins in your network (IDs)	matching proteins in your network (labels)
GO:0003677	DNA binding	140	7040	1.11	2.04e-139	4565.Traes_1AL_0404BC790.1,4565.Traes_1AL_1B5F51626.1,4565.Traes_1AL_2CAAB9D4A.1,4565.Traes_1AL_6B108514B.1,4565.Traes_1AL_A1EA76E83.2,4565.Traes_1AL_A4B5C1474.2,4565.Traes_1AL_A9FB6BF52.1,4565.Traes_1AL_C4FA8404A.2,4565.Traes_1AS_1EE692FDC.1,4565.Traes_1BL_8709BB152.2,4565.Traes_1BL_8925B27BC.1,4565.Traes_1BL_A5A91DE10.1,4565.Traes_1BS_92EA1F290.1,4565.Traes_1BS_E68807072.2,4565.Traes_1DL_23D036…	Traes_1AL_0404BC790.1,WM14,Traes_1AL_2CAAB9D4A.1,Traes_1AL_6B108514B.1,Traes_1AL_A1EA76E83.2,Traes_1AL_A4B5C1474.2,Traes_1AL_A9FB6BF52.1,Traes_1AL_C4FA8404A.2,Traes_1AS_1EE692FDC.1,Traes_1BL_8709BB152.2,Traes_1BL_8925B27BC.1,Traes_1BL_A5A91DE10.1,Traes_1BS_92EA1F290.1,TOE1-B1,Traes_1DL_23D036A85.1,Traes_1DS_5BAD8947E.1,Traes_2AL_15A7BB684.1,Traes_2AL_82C3E7E14.1,Traes_2AL_E5A9615E2.3,Traes_2AL_F2…
GO:0003700	DNA-binding transcription factor activity	100	2579	1.4	4.75e-114	4565.Traes_1AL_0404BC790.1,4565.Traes_1AL_1B5F51626.1,4565.Traes_1AL_2CAAB9D4A.1,4565.Traes_1AL_6B108514B.1,4565.Traes_1AL_A4B5C1474.2,4565.Traes_1AL_A9FB6BF52.1,4565.Traes_1AL_C4FA8404A.2,4565.Traes_1AS_1EE692FDC.1,4565.Traes_1BL_A5A91DE10.1,4565.Traes_1BS_92EA1F290.1,4565.Traes_1BS_E68807072.2,4565.Traes_1DL_23D036A85.1,4565.Traes_1DS_5BAD8947E.1,4565.Traes_2AL_15A7BB684.1,4565.Traes_2AL_82C3E7…	Traes_1AL_0404BC790.1,WM14,Traes_1AL_2CAAB9D4A.1,Traes_1AL_6B108514B.1,Traes_1AL_A4B5C1474.2,Traes_1AL_A9FB6BF52.1,Traes_1AL_C4FA8404A.2,Traes_1AS_1EE692FDC.1,Traes_1BL_A5A91DE10.1,Traes_1BS_92EA1F290.1,TOE1-B1,Traes_1DL_23D036A85.1,Traes_1DS_5BAD8947E.1,Traes_2AL_15A7BB684.1,Traes_2AL_82C3E7E14.1,Traes_2AL_E5A9615E2.3,Traes_2AL_F24D031AA.1,Traes_2AL_FC6DD1383.1,Traes_2AS_40FA27AE7.1,Traes_2AS_5C…
GO:0043565	Sequence-specific dna binding	63	2101	1.29	4.8e-60	4565.Traes_1AL_0404BC790.1,4565.Traes_1AL_1B5F51626.1,4565.Traes_1AL_6B108514B.1,4565.Traes_1AL_A1EA76E83.2,4565.Traes_1AL_A4B5C1474.2,4565.Traes_1AL_A9FB6BF52.1,4565.Traes_1AS_1EE692FDC.1,4565.Traes_1BS_92EA1F290.1,4565.Traes_1DL_23D036A85.1,4565.Traes_1DS_5BAD8947E.1,4565.Traes_2AL_15A7BB684.1,4565.Traes_2AL_82C3E7E14.1,4565.Traes_2AS_40FA27AE7.1,4565.Traes_2AS_5C7B75BC5.1,4565.Traes_2BL_361925…	Traes_1AL_0404BC790.1,WM14,Traes_1AL_6B108514B.1,Traes_1AL_A1EA76E83.2,Traes_1AL_A4B5C1474.2,Traes_1AL_A9FB6BF52.1,Traes_1AS_1EE692FDC.1,Traes_1BS_92EA1F290.1,Traes_1DL_23D036A85.1,Traes_1DS_5BAD8947E.1,Traes_2AL_15A7BB684.1,Traes_2AL_82C3E7E14.1,Traes_2AS_40FA27AE7.1,Traes_2AS_5C7B75BC5.1,Traes_2BL_361925B62.1,Traes_2BL_9528AAD7C.2,Traes_2BL_B397F2CE3.1,Traes_2BS_B1A73C7A8.1,Traes_2BS_BD0ED621D.…
GO:1901363	Heterocyclic compound binding	142	28944	0.5	3.7e-59	4565.Traes_1AL_0404BC790.1,4565.Traes_1AL_1B5F51626.1,4565.Traes_1AL_2CAAB9D4A.1,4565.Traes_1AL_6B108514B.1,4565.Traes_1AL_A1EA76E83.2,4565.Traes_1AL_A4B5C1474.2,4565.Traes_1AL_A9FB6BF52.1,4565.Traes_1AL_C4FA8404A.2,4565.Traes_1AS_1EE692FDC.1,4565.Traes_1BL_8709BB152.2,4565.Traes_1BL_8925B27BC.1,4565.Traes_1BL_A5A91DE10.1,4565.Traes_1BS_92EA1F290.1,4565.Traes_1BS_E68807072.2,4565.Traes_1DL_23D036…	Traes_1AL_0404BC790.1,WM14,Traes_1AL_2CAAB9D4A.1,Traes_1AL_6B108514B.1,Traes_1AL_A1EA76E83.2,Traes_1AL_A4B5C1474.2,Traes_1AL_A9FB6BF52.1,Traes_1AL_C4FA8404A.2,Traes_1AS_1EE692FDC.1,Traes_1BL_8709BB152.2,Traes_1BL_8925B27BC.1,Traes_1BL_A5A91DE10.1,Traes_1BS_92EA1F290.1,TOE1-B1,Traes_1DL_23D036A85.1,Traes_1DS_5BAD8947E.1,Traes_2AL_15A7BB684.1,Traes_2AL_82C3E7E14.1,Traes_2AL_E5A9615E2.3,Traes_2AL_F2…
GO:0097159	Organic cyclic compound binding	142	29021	0.5	4.66e-59	4565.Traes_1AL_0404BC790.1,4565.Traes_1AL_1B5F51626.1,4565.Traes_1AL_2CAAB9D4A.1,4565.Traes_1AL_6B108514B.1,4565.Traes_1AL_A1EA76E83.2,4565.Traes_1AL_A4B5C1474.2,4565.Traes_1AL_A9FB6BF52.1,4565.Traes_1AL_C4FA8404A.2,4565.Traes_1AS_1EE692FDC.1,4565.Traes_1BL_8709BB152.2,4565.Traes_1BL_8925B27BC.1,4565.Traes_1BL_A5A91DE10.1,4565.Traes_1BS_92EA1F290.1,4565.Traes_1BS_E68807072.2,4565.Traes_1DL_23D036…	Traes_1AL_0404BC790.1,WM14,Traes_1AL_2CAAB9D4A.1,Traes_1AL_6B108514B.1,Traes_1AL_A1EA76E83.2,Traes_1AL_A4B5C1474.2,Traes_1AL_A9FB6BF52.1,Traes_1AL_C4FA8404A.2,Traes_1AS_1EE692FDC.1,Traes_1BL_8709BB152.2,Traes_1BL_8925B27BC.1,Traes_1BL_A5A91DE10.1,Traes_1BS_92EA1F290.1,TOE1-B1,Traes_1DL_23D036A85.1,Traes_1DS_5BAD8947E.1,Traes_2AL_15A7BB684.1,Traes_2AL_82C3E7E14.1,Traes_2AL_E5A9615E2.3,Traes_2AL_F2…
GO:0005488	Binding	149	46701	0.31	1.75e-40	4565.Traes_1AL_0404BC790.1,4565.Traes_1AL_1B5F51626.1,4565.Traes_1AL_2CAAB9D4A.1,4565.Traes_1AL_6B108514B.1,4565.Traes_1AL_A1EA76E83.2,4565.Traes_1AL_A4B5C1474.2,4565.Traes_1AL_A9FB6BF52.1,4565.Traes_1AL_C4FA8404A.2,4565.Traes_1AS_1EE692FDC.1,4565.Traes_1BL_8709BB152.2,4565.Traes_1BL_8925B27BC.1,4565.Traes_1BL_A5A91DE10.1,4565.Traes_1BS_92EA1F290.1,4565.Traes_1BS_E68807072.2,4565.Traes_1DL_23D036…	Traes_1AL_0404BC790.1,WM14,Traes_1AL_2CAAB9D4A.1,Traes_1AL_6B108514B.1,Traes_1AL_A1EA76E83.2,Traes_1AL_A4B5C1474.2,Traes_1AL_A9FB6BF52.1,Traes_1AL_C4FA8404A.2,Traes_1AS_1EE692FDC.1,Traes_1BL_8709BB152.2,Traes_1BL_8925B27BC.1,Traes_1BL_A5A91DE10.1,Traes_1BS_92EA1F290.1,TOE1-B1,Traes_1DL_23D036A85.1,Traes_1DS_5BAD8947E.1,Traes_2AL_15A7BB684.1,Traes_2AL_82C3E7E14.1,Traes_2AL_E5A9615E2.3,Traes_2AL_F2…
GO:0000976	Transcription regulatory region sequence-specific dna binding	28	1099	1.22	6.92e-23	4565.Traes_1AL_1B5F51626.1,4565.Traes_1AL_6B108514B.1,4565.Traes_1AL_A4B5C1474.2,4565.Traes_1AL_A9FB6BF52.1,4565.Traes_1AS_1EE692FDC.1,4565.Traes_1BS_92EA1F290.1,4565.Traes_1DS_5BAD8947E.1,4565.Traes_2AS_40FA27AE7.1,4565.Traes_2AS_5C7B75BC5.1,4565.Traes_2BL_361925B62.1,4565.Traes_2BL_B397F2CE3.1,4565.Traes_2BS_F3097F116.1,4565.Traes_2DL_D39684C41.1,4565.Traes_3DL_2C29058E6.1,4565.Traes_3DL_C686CE…	WM14,Traes_1AL_6B108514B.1,Traes_1AL_A4B5C1474.2,Traes_1AL_A9FB6BF52.1,Traes_1AS_1EE692FDC.1,Traes_1BS_92EA1F290.1,Traes_1DS_5BAD8947E.1,Traes_2AS_40FA27AE7.1,Traes_2AS_5C7B75BC5.1,Traes_2BL_361925B62.1,Traes_2BL_B397F2CE3.1,Traes_2BS_F3097F116.1,Traes_2DL_D39684C41.1,Traes_3DL_2C29058E6.1,Traes_3DL_C686CE2E3.2,Traes_4AS_0D75149B5.1,Traes_5BL_FCB1625F3.1,TaOBF1b,Traes_5DS_AACA2EBA3.2,Traes_6AL_1F…
GO:0003690	Double-stranded dna binding	30	1603	1.08	4.94e-21	4565.Traes_1AL_1B5F51626.1,4565.Traes_1AL_6B108514B.1,4565.Traes_1AL_A4B5C1474.2,4565.Traes_1AL_A9FB6BF52.1,4565.Traes_1AS_1EE692FDC.1,4565.Traes_1BS_92EA1F290.1,4565.Traes_1DS_5BAD8947E.1,4565.Traes_2AS_40FA27AE7.1,4565.Traes_2AS_5C7B75BC5.1,4565.Traes_2BL_361925B62.1,4565.Traes_2BL_B397F2CE3.1,4565.Traes_2BS_F3097F116.1,4565.Traes_2DL_D39684C41.1,4565.Traes_3AL_12B53AB09.2,4565.Traes_3AL_CF481F…	WM14,Traes_1AL_6B108514B.1,Traes_1AL_A4B5C1474.2,Traes_1AL_A9FB6BF52.1,Traes_1AS_1EE692FDC.1,Traes_1BS_92EA1F290.1,Traes_1DS_5BAD8947E.1,Traes_2AS_40FA27AE7.1,Traes_2AS_5C7B75BC5.1,Traes_2BL_361925B62.1,Traes_2BL_B397F2CE3.1,Traes_2BS_F3097F116.1,Traes_2DL_D39684C41.1,Traes_3AL_12B53AB09.2,Traes_3AL_CF481F6AC.1,Traes_3DL_2C29058E6.1,Traes_3DL_C686CE2E3.2,Traes_4AS_0D75149B5.1,Traes_5BL_FCB1625F3.…
GO:0000977	RNA polymerase II transcription regulatory region sequence-specific DNA binding	9	506	1.06	2.72e-05	4565.Traes_1AL_1B5F51626.1,4565.Traes_1AL_6B108514B.1,4565.Traes_1AL_A4B5C1474.2,4565.Traes_2AS_5C7B75BC5.1,4565.Traes_2BS_F3097F116.1,4565.Traes_5BL_FCB1625F3.1,4565.Traes_6AL_1F7DAC5FA.2,4565.Traes_6BL_7C6B17284.2,4565.Traes_7DL_DDCC09B24.1	WM14,Traes_1AL_6B108514B.1,Traes_1AL_A4B5C1474.2,Traes_2AS_5C7B75BC5.1,Traes_2BS_F3097F116.1,Traes_5BL_FCB1625F3.1,Traes_6AL_1F7DAC5FA.2,Traes_6BL_7C6B17284.2,WM13
GO:0046983	Protein dimerization activity	12	2101	0.57	0.0229	4565.Traes_1AL_1B5F51626.1,4565.Traes_1AL_6B108514B.1,4565.Traes_2AS_C0C74B775.1,4565.Traes_3AL_12B53AB09.2,4565.Traes_3AL_CF481F6AC.1,4565.Traes_5AS_EBCEA6601.1,4565.Traes_5BL_AAC9C7238.2,4565.Traes_5DL_026913547.1,4565.Traes_6AL_1F7DAC5FA.2,4565.Traes_6AL_36AB0312C.1,4565.Traes_6BL_7C6B17284.2,4565.Traes_7DL_DDCC09B24.1	WM14,Traes_1AL_6B108514B.1,Traes_2AS_C0C74B775.1,Traes_3AL_12B53AB09.2,Traes_3AL_CF481F6AC.1,Traes_5AS_EBCEA6601.1,Traes_5BL_AAC9C7238.2,bHLH39,Traes_6AL_1F7DAC5FA.2,Traes_6AL_36AB0312C.1,Traes_6BL_7C6B17284.2,WM13

## Sheet: GO-KEGG
#term ID	term description	observed gene count	background gene count	strength	false discovery rate	matching proteins in your network (IDs)	matching proteins in your network (labels)
map04075	Plant hormone signal transduction	12	794	0.99	9.59e-07	4565.Traes_2BL_9528AAD7C.2,4565.Traes_2BL_E322FD546.3,4565.Traes_2DL_FBE64209C.1,4565.Traes_3AL_5490CF370.1,4565.Traes_4BL_941E7DE4D.2,4565.Traes_4DL_C083C804E.1,4565.Traes_5AL_B65EF5518.3,4565.Traes_5AS_EBCEA6601.1,4565.Traes_5BL_B6051DD37.2,4565.Traes_5BL_FBC7AF288.1,4565.Traes_5DL_026913547.1,4565.Traes_5DL_1950C1FC2.2	Traes_2BL_9528AAD7C.2,Traes_2BL_E322FD546.3,Traes_2DL_FBE64209C.1,Traes_3AL_5490CF370.1,Traes_4BL_941E7DE4D.2,Traes_4DL_C083C804E.1,Traes_5AL_B65EF5518.3,Traes_5AS_EBCEA6601.1,Traes_5BL_B6051DD37.2,Traes_5BL_FBC7AF288.1,bHLH39,Traes_5DL_1950C1FC2.2
map04712	Circadian rhythm - plant	6	286	1.13	0.00056	4565.Traes_2AS_6C2F49AE0.1,4565.Traes_2BL_3041037F1.1,4565.Traes_3AS_4C4673A12.1,4565.Traes_6BL_2F2381640.1,4565.Traes_6DL_FC5CFB787.3,4565.Traes_7DL_68B814464.1	Traes_2AS_6C2F49AE0.1,Traes_2BL_3041037F1.1,Traes_3AS_4C4673A12.1,Traes_6BL_2F2381640.1,Traes_6DL_FC5CFB787.3,Traes_7DL_68B814464.1
