# Supplementary material for: Genome-wide analysis of transmembrane 9 superfamily genes in wheat (Triticum aestivum) and their expression in the roots under nitrogen limitation and Bacillus amyloliquefaciens PDR1 treatment conditions
Source: Front Plant Sci. 2024 Jan 8;14:1324974. doi: 10.3389/fpls.2023.1324974 (PMC10800943; doi:10.3389/fpls.2023.1324974)
Supplement: Supplementary Data Sheet S1 — Functional enrichment of TraesTM9SF genes and their TFs in the PPI network in String database. [file DataSheet_1.csv]

seq_namenewfinal	GeneName	sequence
TraesCS2A02G497000.1	TraesTM9SF-1	MAAMASTTSTSTMHNTSATAYGSYHRYGAAAKVNSTSSSKYYSCAGGVSRAASGGDRTSYRSMNSSAACRTDVSAAADKSRDDAYHVNDTVVRYVNNAVRSTGVGVRADDGYYVYNHRTVVNKKNGTTRVAMATADASSSGGGGGGGGYTVVGVVCSVHDAAGDKKMYDGSSKAAAGCDSVVGMRVANRASYVAVGAVWSRWDAYMGGAVHWSNSVVVAAAVVRTVRRDAYGSAAHADDMAGWKVAGDARSHVCVMVGDGVRGMGMVTAAGMSASRGAVSGMCYVGAAGYTSVRWKTVRHGDSAGWKAVAWRASVGVGSVTANCVWHNGSTGAVAVVWVSVTAGGASRVRGHVYVKTNKARVAACSWVVAVAGTGTMSSWGRVYYVGVVGVAVCAVSVV…
TraesCS7D02G293600.1	TraesTM9SF-2	MVRMAAGAAAVAACMVGAGADGSDHRYKGDRVYANKVGHNSTYRYYDCAHKDKRAGVNGDRVDAYNKDTNSKTCKKTSKVAKRDAVAKDYYVYYDDWGGKDRNKHGGGKCKHHDMYNNDRVNVTDNVAVDTDKVVSYSVTWKKTDKRMKYSKSSSMHHWSNSCVTVTGATMRVKNDKYSHDSDTGWKYHGDVRKSAAGSGSAAAVGVYYNRGATAVVYATSGAGYTATSYGTNWVRNTGCCGTSNTVAAYSATAAGTVWAVTSVGGAGKNSNTACRTTKYRMWYRSTMAMAGSAYYYASWGHKYTYSVVTAVTVATYAVDHKWWWRSVCGGSTGYCYYYHARSDMSGMTSGYMTCVCYGMGTVGRASVRHYRSKC
TraesCS6D02G265400.1	TraesTM9SF-3	MAKGWSAVVSVMAACAYGSYMHTYRGGAKVNSTSTSYYSYCRKVGKKSANGMGDDNSYRRVNVNSYCTTSDDDVKKRSDYVNMDNVRRTNGMTWTGYVGYTGTSDVYNHKKVVHKYGGKVRVVGTGGMVSDTDTDTDTDAKSGYVGVVCSVKRDAMSKTMYKVDSVSCVKSMRKTTYVVNSDRWSRWDAYKMGAKHWSMNSMVAGVVRTVRRDTRYDKSAMNSGWKVVGDVRTSSKCVMGDGVGMAVTATGMSASRGMTGMYMGAGYAAVRWRTVKGTSGWRSVSWSTACGVVTVNMWSRNSTGASTSWCSVTGGGTRAVRTNRSKNYSWGAGTGTSSWGRYYVGVVVVVCAVSVVTYMHCADWRWWWKAASGAVAYVYSNYVDRSSGVSATYGYAVSA…
TraesCS5A02G359800.2	TraesTM9SF-4	MRKMCCKTVTKAKKKDYRVNMVDNVVVRDRNTVAYGGYHVGVKGYAGSKDKHHNHSSVKHKDDDSSRVGVKSKVVNSTVVGKDTYDVRSKWASRWDTYMSDDHWSVNSMVSGMVAMMMRTYRDSRYNTATGWKVHGDVRVNSDCVVGTGVGMVTMAVGSSNRGGMTAMVWVMGAGYSSSRYKMKGAWKTRTAGAVNAWGKSSGAVTTMAVWGSVVVGSYGKKAMVKTNKRAWYMNTGGGAVTSWHYYGVVTCATVCYCSDYNWWWRSYTSGSSAYYAGYWTKSKVSGYGYMASSVTGTGCACWTRMYSSVKD
TraesCS5A02G359800.1	TraesTM9SF-5	MSRCGDVKVNKTSKTYTYYSCKNTVDSANGVRGDRNSYVMRKMCCKTVTKAKKKDYRVNMVDNVVVRDRNTVAYGGYHVGVKGYAGSKDKHHNHSSVKHKDDDSSRVGVKSKHDGNWNDANTRTTCDHNSKVVNSTVVGKDTYDVRSKWASRWDTYMSDDHWSVNSMVSGMVAMMMRTYRDSRYNTATGWKVHGDVRVNSDCVVGTGVGMVTMAVGSSNRGGMTAMVWVMGAGYSSSRYKMKGAWKTRTAGAVNAWGKSSGAVTTMAVWGSVVVGSYGKKAMVKTNKRAWYMNTGGGAVTSWHYYGVVTCATVCYCSDYNWWWRSYTSGSSAYYAGYWTKSKVSGYGYMASSVTGTGCACWTRMYSSVKD
TraesCS5D02G128300.2	TraesTM9SF-6	MSSRGGGRRRVSTAVAASRAASSDHKYKAGDSVKWVNKVGYNNTYNYHSCSNGHKWGGGVGGNDSDKRNVRGSCTDKKTADASSYWDDWGVGTDKNSNKHYYTHKNVKYNDNRHVNTSKDAGKKDMTYSVKWVTDVSARRVYDYHHWSNSMMVTGVSMMRTRNDYAKYARDDDDSRDVNSGWKVHGDVRRSTSAVGGTAAVVAVGMYVGRGATTVCYATSSGYVSAGYSRNGGKNWKAMTASHAGANTAYGSAAGTMVVMVWASVGTVVGRNWSGANNCRVKTRRKWYTSVSMGGGSMYVTSWNYKVYYVYGMVVVTCVTVGTYNANYHWWTSSAASTAYVYYSYYYHVKTKMSGTSYGYTMCGGCGAGYVGSTVRRYRNKCD
TraesCS5D02G128300.1	TraesTM9SF-7	MSSRGGGRRRVSTAVAASRAASSDHKYKAGDSVKWVNKVGYNNTYNYHSCSNGHKWGGGVGGNDSDKRNVRGSCTDKKTADASSYWDDWGVGTDKNSNKHYYTHKNVKYNDNRHVNTSKDAGKKDMTYSVKWVTDVSARRVYDYHRDVNSGWKVHGDVRRSTSAVGGTAAVVAVGMYVGRGATTVCYATSSGYVSAGYSRNGGKNWKAMTASHAGANTAYGSAAGTMVVMVWASVGTVVGRNWSGANNCRVKTRRKWYTSVSMGGGSMYVTSWNYKVYYVYGMVVVTCVTVGTYNANYHWWTSSAASTAYVYYSYYYHVKTKMSGTSYGYTMCGGCGAGYVGSTVRRYRNKCD
TraesCS7A02G239900.1	TraesTM9SF-8	MAGAHSSRCAAVTSGNAYGSYMHTYSGDWAKVNSTSTMSYYSYCRGGKKSANGMGDDNSYRRVNVNSCTTKGNNDAKKRARDYVNMMDNVMRANGTVWTGVGYTAGSADDYNHKKVVHYGTNVGNGGSAVSTDKKGMSGYVGVVCSVKRDDSKNMHDTVSCVRMSVRRTTYDVVKSDRWSRWDAYKMAGAKVHWSMNSMVAGVRTVRRDTTYDKAAMNSGWKVVGDVRTCKCMGDGVGMSVTVSTGMSASRGMTGMYGVAGYVSVRWRTKGTSGWRSSWTACGVMTVTNVWGSKSTGASTAWCSVTVGGGTRAVRTNRARKYSWVGAGTGTSSWGRYYVGVMVVVCAVSVVTYMNCVDWRWWWKAASGSVAYVYSNYVDRSSGVSAMYGYSMAAMATGT…
TraesCS4D02G093000.1	TraesTM9SF-9	MRGAAAVARSASASSDHKYKSVKWVNKVGYNNTYNYYSCANAHKWGGGVGGNDSDKNVDKGCTDAKKVTDASSYWDDWGVGTDKNNNKHYYTHKNVVKYNGNRVHVNTSKAGRKDMTYSVKWVTNVAARRVYDYHHWSNSMMVTGVSMMRTRNDYAKYARDDDSRDVSSGWKVHGDVRRNMSAVVGGTMAAVVAVGMYVGRGATTVCYATSSGYVSGGYSRNGGKNWKSMVTASCSGVNTAYHSAAGTMVVVWASVGTVVGRNWSGANNCRVKTRKKWYTSVSMGGGSMYVTSWNYKVYYVYGMVVVTVCVTVGTYNANYHWWTSSAASTAYVYYAYYYHVKTKMSGTSYGYTMCGGCGAGYGSTVRRYRNKCD
TraesCS7B02G189400.2	TraesTM9SF-10	MVRMAAGAAAVAACMVGAGADDSDHRYKGDRVYANKVGHNSTYRYYDCAHKDKRAGVNGDRVDAYNRDTNSKTCKKTKVAKRDAVAKDYYMYYDDWGGKDRNKHGGGKCKHHDMYNNDRVNVTDNVAVDTDKVVSYSVTWKKTDKRMKYSKSSSMHHWSNSCVTVTGATMRVKNDKYSHDSDNTGWKYHGDVRKSAAGSGSVAAAVGVYYNRGATAVVYATSGAGYTSTSYGTNWVRNTGCCGTSNTVAAYSATAAGTVWAVTSVGGVAGKNSNTACRTTKYRWYRSTMAMAGSAYYYASWGHKYTYSVVTAVTVATYAVDHKWWWRSVCGGSTGYCYYYHARSDMSGMTSGYMTCVCYGMGTVGRASVRHYRSKC
TraesCS7B02G189400.1	TraesTM9SF-11	MTTGTRRVSRSTRTSTYRYYDCAHKDKRAGVNGDRVDAYNRDTNSKTCKKTKVAKRDAVAKDYYMYYDDWGGKDRNKHGGGKCKHHDMYNNDRVNVTDNVAVDTDKVVSYSVTWKKTDKRMKYSKSSSMHHWSNSCVTVTGATMRVKNDKYSHDSDNTGWKYHGDVRKSAAGSGSVAAAVGVYYNRGATAVVYATSGAGYTSTSYGTNWVRNTGCCGTSNTVAAYSATAAGTVWAVTSVGGVAGKNSNTACRTTKYRWYRSTMAMAGSAYYYASWGHKYTYSVVTAVTVATYAVDHKWWWRSVCGGSTGYCYYYHARSDMSGMTSGYMTCVCYGMGTVGRASVRHYRSKC
TraesCS2B02G525300.1	TraesTM9SF-12	MATAAMASTMSTMMHYSATAYGSYHRYGAAAKVNSTSSSKYYSCAGGVNRAASGGDRTSYRSMTNSTAACRTDVSAAADRSRDDAYHVNDTVVRYVNNADVRSTGVGVRADDGYYVYNHRTVVNKKNATARVAMATADASGSGGGGGGGGAYTVVGVVCSVHDAASDKKMYDGSSKAAAGCDSVVGMRVANKASYVSVSAVWSRWDAYMGGAVHWSNSVVVAAAVVRTVRRDYGSAAHADDMAGWKMAGDARSHVCVMVGDGVRGMGVVTAAGMSASRGAVSGMCYVMGAAGYTAVRWKTVRHGDSAGWKAVAWRASVGGSVTANCVWYNGSTGAVAVVWVSVTAGGASRVRGHVYVKTNKARVAACSWVVAVAGTGTMSSWGRVYYVGVVGVAVCAVS…
TraesCS7B02G186300.2	TraesTM9SF-13	MTSATAAASVVAACVVAAGYGVANDKMRVMCVCKSVGKGKVKKDYRVNMDNVVRVDGAYYHGHVGAKGYSGSKDKYHNHSTVKYHRDARDVSRVAVKYSVKHYGWNDKKTHTTCDNAKRTSSDSVAGKDVTYDVDKSDKWASRWDSYMTDDHWSVNSMVSGMVAMMRTYRDSKYNTATGWKVHGDVRANSDWCVYVGTGVGMMVTMVAVGSSNRGGMTAMWVMGAGYSSSRYKKGSWKNARTATGSVTVNWGKSSGAVTTMAVWGSVVVGSYGKKADVKTNKRVAWYMNSSGGGAVTSWHYYGVVTCASVCYCSDYWWWRSYTSGSSAYYATYYTKTKVSAYGYMASYAATGTGYACMTRYSSVK
TraesCS7B02G186300.1	TraesTM9SF-14	MTSATAAASVVAACVVAAGYGVANDKKDHVKVNKTSKTYSYSCKDTVDSANGVRGDRNSYVMRVMCVCKSVGKGKVKKDYRVNMDNVVRVDGAYYHGHVGAKGYSGSKDKYHNHSTVKYHRDARDVSRVAVKYSVKHYGWNDKKTHTTCDNAKRTSSDSVAGKDVTYDVDKSDKWASRWDSYMTDDHWSVNSMVSGMVAMMRTYRDSKYNTATGWKVHGDVRANSDWCVYVGTGVGMMVTMVAVGSSNRGGMTAMWVMGAGYSSSRYKKGSWKNARTATGSVTVNWGKSSGAVTTMAVWGSVVVGSYGKKADVKTNKRCSDYWWWRSYTSGSSAYYATYYTKTKVSAYGYMASYAATGTGYACMTRYSSVK
TraesCS7B02G186300.3	TraesTM9SF-15	MTSATAAASVVAACVVAAGYGVANDKKDHVKVNKTSKTYSYSCKDTVDSANGVRGDRNSYVMRVMCVCKSVGKGKVKKDYRVNMDNVVRVDGAYYHGHVGAKGYSGSKDKYHNHSTVKYHRDARDVSRVAVKYSVKHYGWNDKKTHTTCDNAKRTSSDSVAGKDVTYDVDKSDKWASRWDSYMTDDHWSVNSMVSGMVAMMRTYRDSKYNTATGWKVHGDVRANSDWCVYVGTGVGMMVTMVAVGSSNRGGMTAMWVMGAGYSSSRYKKGSWKNARTATGSVTVNWGKSSGAVTTMAVWGSVVVGSYGKKADVKTNKRVAWYMNSSGGGAVTSWHYYGVVTCASVCYCSDYWWWRSYTSGSSAYYATYYTKTKVSAYGYMASYAATGTGYACMTRYSSVK
TraesCS6D02G344500.1	TraesTM9SF-16	MAMAAARRAAAAAATAHAYGSYHKYAGSVKVNSTSDTYSYYSCAGVKDSANGMGDRSSYRKMHANSDVCRSASDAKRRDMYVNDNARYTRKDDYRWTGYVGRVGVDYYVNHTVVHRYDNVARVMGAAGDASDGAAVANAGKDASAAGWMVVGVVCSKHNDARAVKMYGKSKKCDSTVSMSKNVYTYVSVSDKWSRWDAYKMGAKVHWSNSMVAAGVVRTVRRDTRYDSAAMNSGWKVVSDVRASNMCMMVGDGVGMAVVTAAGMSASRGTTGMYVGAGYASVRVWKTRCGDHSGWVGVSWRTACGATTNWGSSTGASVVWCSVTVGGGAKAHYVRTNRAKYSWVGAGTGTMSSWMGRVYYVGVMVVCAVSVTYMHCVDWKWWWKSSSGSVAYYSNYVDK…
TraesCS6A02G285100.1	TraesTM9SF-17	MKMSGRWSASVSHADAYGTMHTYAGTAAKVNSTSTSYYSYCKGVKKSANGVMGDDNSYHHVNVNSYCTTDTKAKNRARNYVNMDNVMRTNGMTWTGYVGYNMGSSDYNHKRVVHYAGDVVVTSDGVAMVSDRKSGVGVVCSVKRDAAMAKKMYKVSVNCKSVHKTTYVYVKSNKWSRWDAYKMDGAKVHWSMNSMMVVAGVVRTVRRDTRYMDKAAMNSGWKVVGDVRCCSKCVMVADGTGMAVVTVAAGSASRGMTGMYGAGYVGVRWRTKSTGWKSVAWTSCGVTVNSWGKKSTGASTAWCSVTGGGTRAASVRTNRRKSWVGAGTGTSSWGRYYVGVVVCGVSVTYMHCVDWKWWWKAASGSVAVYSNYVDRSSGVSATYGYSMAAMSTGAGSYVH…
TraesCS7A02G361900.1	TraesTM9SF-18	MAAGGRGRVAAAVCVSTARAYGVARDDDVKVNKSSKTYDYYDYCKAKNSANGVRGDRNSVYNKMRRDGSCKVVCRTKSAAAKNRKDDYRVNMDNVVVRTRGSDHGYRVGYKKDDKYYNNHSKVYHDNSARVGHVSSKHYGAWDDKNTVTCNANTKTGSHTVADAYVVSYDVTSSWASRWDVYSSDSHWSNSMVSGMAMMMRTYKDANYNDNATGWKVHGDARVHSGCVYVGTGVGMTVVTMMAGSANRGGMTAMVWVMGVAGYTSSRYKMKGTWKKTKTAMGGVVNAWGKSSGAVGTMAVWGSVVVGSGKADVKTNKRAWYASAGGGAVTSWNYYGVVVTCATVCYCSDYHWWWRAYTAGSSAYAYAYNKTKVSGYGYMSYAVTGTGYACWVRKYASVKD
TraesCS7D02G292300.1	TraesTM9SF-19	MTSATAAASVVAACVVAAGYGVANDKKDHVKVNKTSKTYSYSCKDTVDSANGVRGDRNSYVMRVMCVCKSVGKGKVKKDYRVNMDNVVRVDGAYYHGHVGAKGYSGSKDKYHNHSTVKYHRDARDVSRVAVKYSVKHYGWNDKKTHTTCDNAKRTSSDSVAGKDVTYDVDKSDKWASRWDSYMTDDHWSVNSMVSGMVAMMRTYRDSKYNTATGWKVHGDVRANSDWCVYVGTGVGMMVTMVAVGSSNRGGMTAMWVMGAGYSSSRYKKGSWKNARTATGSVTVNWGKSSGAVTTMAVWGSVVVGSYGKKADVKTNKRVAWYMNSSGGGAVTSWHYYGVVTCASVCYCSDYWWWRSYTSGSSAYYATYYTKTKVSAYGYMASYAATGRCCG
TraesCS6B02G313900.1	TraesTM9SF-20	MVKMSSARWSASVSHADAYGTMHTYAGAAKVNSTSTSYYSYCKGVKKSANGVMGDDNSYHHVNVNSYCTTDTKAKNRARNYVNMDNVMRTNGMTWTGYVGYNMGSSDYNHKRVVHYAGDVVVTSDGVAMVSDRKSGVGVVCSVKRDAAMAKKMYKVDSVNCKSVRKTTYVYVKSNKWSRWDAYKMDGAKVHWSMNSMMVVAGVVRTVRRDTRYMDKAAMNSGWKVVGDVRCCSKCVMVADGTGMAVVTVAAGSASRGMTGMYGAGYVGVRWRTKSTGWKSVAWTSCGVTVNSWGKKSTGASTAWCSVTGGGTRAASVRTNRRKSWVGAGTGTSSWGRYYVGVVVCGVSVTYMHCVDWKWWWKAASGSVAVYSNYVDRSSGVSATYGYSMAAMSTGAGSY…
TraesCS4A02G217900.1	TraesTM9SF-21	MRGAAAVARASASSDHKYKSVKWVNKVGYNNTYNYYSCANAHKWGGGVGGNDSDKNVDKGVCTDAKKVTDASSYWDDWGVGTDKNNNKHYYTHKNVVKYNGNRVHVNTSKAGRKDMTYSVKWVTNVAARRVYDYHHWSNSMMVTGVSMMRTRNDYAKYARDDDSRDVSSGWKVHGDVRRNMSAVVGGTMAAVVAVGMYVGRGATTVCYATSSGYVSGGYSRNGGKNWKSMVTASCSGVNTAYHSAAGTMVVVWASVGTVVGRNWSGANNCRVKTRKKWYTSVSMGGGSMYVTSWNYKVYYVYGMVVVTVCVTVGTYNANYHWWTSSAASTAYVYYAYYYHVKTKMSGTSYGYTMCGGCGAGYGSTVRRYRNKCD
TraesCS7B02G265400.1	TraesTM9SF-22	MDDDVKVNKSSKTYDYYDYCKVKNSANGVRGDRNSVYNKMRRDSCKVVCRTKSAAAKNRKDDYRVNMDNVVVRTRGSDHGYRVGYKKDDKYYNNHSKVYHDNSARVGHVSSKHYGAWDDKNTVTCNANTKTGSHTVADAYVVSYDVTSSWASRWDVYSSDSHWSNSMVSGMAMMMRTYKDANYNDNATGWKVHGDARVHSGCVYVGTGVGMTVVTMMAGSANRGGMTAMVWVMGVAGYTSSRYKMKGTWKKTKTAMGGVVNAWGKSSGAVGTMAVWGSVVVGSGKADVKTNKRAWYASAGGGAVTSWNYYGVVVTCATVCYCSDYHWWWRAYTAGSSAYAYAYNKTKVSGYGYMSYAVTGTGYACWVRKYASVKD
TraesCS5B02G362100.2	TraesTM9SF-23	MRAAMRAAAGAVAAAAAAAYGVATDAKGDVKVNKTSKTYTYYSCKNTVDSSNGVRGDRNSYVMRKMCCKTVTKAKKKDYRVNMVDNVVVRDRNTVAYGGYHVGKGYAGSKDKHHNHSSVKHKDDSSRVGVKSKVVNSTVVGKDTYDVRSKWASRWDTYMSDDHWSVNSMVSGMVAMMMRTYRDSRYNTATGWKVHGDARNSDCVVGTGVGMVTMAVGSSNRGGMTAMVWVMGAGYSSSRYKMKGAWKTRTAGAVNAWGKSSGAVTTMAVWGSVVVGSYGKKAMVKTNKRAWYMNTGGGAVTSWHYYGVVTCATVCYCSDYNWWWRSYTSGSSAYYAGYWTKSKVSGYGYMASSVTGTGCACWTRMYSSVKD
TraesCS5B02G362100.1	TraesTM9SF-24	MRAAMRAAAGAVAAAAAAAYGVATDAKGDVKVNKTSKTYTYYSCKNTVDSSNGVRGDRNSYVMRKMCCKTVTKAKKKDYRVNMVDNVVVRDRNTVAYGGYHVGKGYAGSKDKHHNHSSVKHKDDSSRVGVKSKHDGNWNDANTRTTCDHNSKVVNSTVVGKDTYDVRSKWASRWDTYMSDDHWSVNSMVSGMVAMMMRTYRDSRYNTATGWKVHGDARNSDCVVGTGVGMVTMAVGSSNRGGMTAMVWVMGAGYSSSRYKMKGAWKTRTAGAVNAWGKSSGAVTTMAVWGSVVVGSYGKKAMVKTNKRAWYMNTGGGAVTSWHYYGVVTCATVCYCSDYNWWWRSYTSGSSAYYAGYWTKSKVSGYGYMASSVTGTGCACWTRMYSSVKD
TraesCS4A02G074900.1	TraesTM9SF-25	MYYDDWGGKVKGGKDSWKYYYRHDYNNDRVNVHTDSAVDTDKVNVDYTVKWKTTKRMKYSSSSNMHHVHWSNSCVTVTGATMRVKNDVKYAHDAADDSGWKYHGDVRKNKSSAAGTGTATTAVGVYYNRGATAVVYATSGAGYATSYCGMNWVRNTGCCGTCNTVAAYSATAAGTCVVWTVTVGGAGKNSKSACRTTKYRWYRTTVMAMAGSAYYYASVWGHRYTYSVVTATVATYAADHWWWRSCGGSTGVYGYCYYYYARSDMSGMTSGYMACCYAMGMVGRAAVRHYKSKC
TraesCS5A02G111400.1	TraesTM9SF-26	MSSRGGGRRRVATAVAASRASASSDHKYKAGDSVKWVNKVGYNNTYNYHSCSNGHKWGGGVGGNDSDKRNVRGSCTDSKKVADASSYWDDWGVGTDKNSNKHYYTHKNVKYNDNRHVNTSKDAGKKDTYSVKWVTDVSARRVYDYHRDVNSGWKVHGDVRRSTSAVGGTAAVVAVGMYVGRGATTVCYATSSGYVSAGYSRNGGKNWKAMTASHAGANTAYGSAAGTMVVMVWASVGTVVGRNWSGANNCRVKTRRKWYTSVSMGGGSMYVTSWNYKVYYVYGMVVVTCVTVGTYNANYHWWTSSAASTAYVYYSYYYHVKTKMSGTSYGYTMCGGCGAGYVGSTVRRYRNKCD
TraesCS5A02G111400.2	TraesTM9SF-27	MSSRGGGRRRVATAVAASRASASSDHKYKAGDSVKWVNKVGYNNTYNYHSCSNGHKWGGGVGGNDSDKRNVRGSCTDSKKVADASSYWDDWGVGTDKNSNKHYYTHKNVKYNDNRHVNTSKDAGKKDTYSVKWVTDVSARRVYDYHHWSNSMMVTGVSMMRTRNDYAKYARDDDDSRDVNSGWKVHGDVRRSTSAVGGTAAVVAVGMYVGRGATTVCYATSSGYVSAGYSRNGGKNWKAMTASHAGANTAYGSAAGTMVVMVWASVGTVVGRNWSGANNCRVKTRRKWYTSVSMGGGSMYVTSWNYKVYYVYGMVVVTCVTVGTYNANYHWWTSSAASTAYVYYSYYYHVKTKMSGTSYGYTMCGGCGAGYVGSTVRRYRNKCD
TraesCS6D02G265500.1	TraesTM9SF-28	MKMSVRWSASVSHADAYGTMHTYAGAAKVNSTSTSYYSYCKGVKKSANGVMGDDNSYHHVNVNSYCTTDTKAKNRARNYVNMDNVMRTNGMTWTGYVGYNMGSSDYNHKRVVHYAGDVVVTSDGVAMVSDRKSGVGVVCSVKRDAAMAKKMYKVDSVNCKSVRKTTYVYVKSNKWSRWDAYKMDGAKVHWSMNSMMVVAGVVRTVRRDTRYMDKAAMNSGWKVVGDVRCCSKCVMVADGTGMAVVTVAAGSASRGMTGMYGAGYVGVRWRTKSTGWKSVAWTSCGVTVNSWGKKSTGASTAWCSVTGGGTRAASVRTNRRKSWVGAGTGTSSWGRYYVGVVVCGVSVTYMHCVDWKWWWKAASGSVAVYSNYVDRSSGVSATYGYSMAAMSTGAGSYVH…
TraesCS4D02G232300.1	TraesTM9SF-29	MASAARAASAAAVAGVSDGSDHRYKGDVYANKVGHNSTYRYDCSKVKKSAGVNGDRVDAYKDRTDHDSKAVCKKTKDVAKRNAVAKDYYMYYDDWGGKVKGGKDSWKYYYRHDYNNDRVNVHTDSAVDTDKVNVDYTVKWKTTKRMKYSSSSNMHHVHWSNSCVTVTGATMRVKNDVKYAHDAADDSGWKYHGDVRKNKSSAAGTGTATTAVGVYYNRGATAVVYATSGAGYATSYCGTNWVRNTGCCGTCNTVAAYSATAAGTCVVWTVTVGGAGKNSKSACRTTKYRWYRTTVMAMAGSAYYYASVWGHRYTYSVVTATVATYAADHWWWRSCGGSTGVYGYCYYYYARSDMSGMTSGYMACCYAMGMVGRAAVRHYKSKC
TraesCS2D02G497200.1	TraesTM9SF-30	MASSTSTSTMHNTSATAYGSYHRYGAAAKVNSTSSSKYYSCAGGVNRAASGGDRTSYRSMTNSTAACRTDVSAAADRSRDDAYHVNDTVVRYVNNADVRSTGVGVRADDGYYVYNHRTVVNKRNGTTRVAMATADASGSGGGGGGYSVVGVVCSVHDAAVGDKKMYDGSSKAAAGCDSVVGMRVANRASYVAVSAVWSRWDAYMGGAVHWSNSVVVAAAVVRTVRRDAYGSAAHADDMAGWKVAGDARSHVCVMVGDGVRGMGVVTAAGMSASRGAVTGMCYVGAAGYTSVRWKTVRHGDSSGWKAVAWRASVGGSVTANCVWYNGSTGAVAVVWVSVTAGGASRVRGHVYVKTNKARVAACSWVVAVAGTGTMSSWGRVYYVGVVGVAVCAVSVVTYM…
TraesCS7B02G135500.1	TraesTM9SF-31	MAGAHSSCCRAAVTSGNAYGSYMHTYSGDWAKVNSTSTMSYYSYCRGGKKSANGMGDDNSYRRVNVNSCTTKGNNDAKKRARDYVNMMDNVMRANGTVWTGVGYTAGSADDYNHKKVVHYGTNVGTGGSAVSMDKKGMSGYVGVVCSVKRDDSKNMHDTVSCVRMSVRRTTYDVVKSDRWSRWDAYKMAGAKVHWSMNSMVAGVRTVRRDTTYDKAAMNSGWKVVGDVRTCKCMGDGVGMSVTVSTGMSASRGMTGMYGVAGYVSVRWRTKGTSGWRSSWTACGVMTVTNVWGSKSTGASTAWCSVTVGGGTRAVRTNRARKYSWVGAGTGTSSWGRYYVGVMVVCAVSVVTYMNCVDWRWWWKAASGSVAYVYSNYVDRSSGVSAMYGYSMAAMATGT…
TraesCS7D02G237800.1	TraesTM9SF-32	MAGAHSSRCAAVTSGNAYGSYMHTYSGDWAKVNSTSTMSYYSYCRGGKKSANGMGDDNSYRRVNVNSCTTKGNNDAKKRARDYVNMMDNVMRANGTVWTGVGYTAGSADDYNHKKVVHYGTNVGTGGSAVSMDKKGMSGYVGVVCSVKRDDSKNMHDTVSCVRMSVRRTTYDVVKSDRWSRWDAYKMAGAKVHWSMNSMVAGVRTVRRDTTYDKAAMNSGWKVVGDVRTCKCMGDGVGMSVTVSTGMSASRGMTGMYGVAGYVSVRWRTKGTSGWRSSWTACGVMTVTNVWGSKSTGASTAWCSVTVGGGTRAVRTNRARKYSWVGAGTGTSSWGRYYVGVMVVCAVSVVTYMNCVDWRWWWKAASGSVAYVYSNYVDRSSGVSAMYGYSMAAMATGTG…
TraesCS6B02G313800.1	TraesTM9SF-33	MNVVCGRYSKRVVGRGCWAMAKGWSAVVVMAACAYGSYMHTYRGGAKVNSTSTSYYSYCRKGGKKSANGMGDDNSYHVNVNSYCTTSDDDVKKRSDYVNMDNVRRTNGMTWTGYVGYTGTSDVYNHKKVVHKYGGKVRVVGTGGMVSDTDTGTDAKSGYVGVVCSVKRDAMTKTMYKVDSVSCVKSMRKTTYVVNSDRWSRWDAYKMGAKHWSMNSMVAGVVRTVRRDTRYDKSAMNSGWKVVGDVRTSSKCVMGDGVGMAVTATGMSASRGMTGMYMGAGYAAVRWRTKGTSGWRSVSWSTACGVVTVNMWSRNSTGASTSWCSVTGGGTRAVRTNRSKNYSWGAGTGTSSWGRYYVGVVVVVCAVSVVTYMHCADWRWWWKAASGAVAYVYSNYVDR…
TraesCS7A02G296000.2	TraesTM9SF-34	MATSTRRVSRSTRTSTYRYYDCAHKDKRAGVNGDRVDAYNKDTNSKTCKKTSKVAKRDAVAKDYYMYYDDWGGKDRNKHGGGKCKHHDMYNNDRVNVTDNVAVDTDKVVSYSVTWKKTDKRMKYSKSSSMHHWSNSCVTVTGATMRVKNDKYSHDSDTGWKYHGDVRKKSAAGSGSAAAVGVYYNRGATAVVYATSGAGYTATSYGTNWVRNTGCCGTSNTVAAYSATAAGTVWAVTSVGGAGKNSNTACRTTKYRWYRSTMAMAGSAYYYASWGHKYTYSVVTAVTVATYAVDHKWWWRSVCGGSTGYCYYYHARSDMSGMTSGYMTCVCYGMGTVGRASVRHYRSKC
TraesCS7A02G296000.1	TraesTM9SF-35	MVRTAAGAAAVAACMVGAGADGSDHKYKGDRVYANKVGHNSTYRYYDCAHKDKRAGVNGDRVDAYNKDTNSKTCKKTSKVAKRDAVAKDYYMYYDDWGGKDRNKHGGGKCKHHDMYNNDRVNVTDNVAVDTDKVVSYSVTWKKTDKRMKYSKSSSMHHWSNSCVTVTGATMRVKNDKYSHDSDTGWKYHGDVRKKSAAGSGSAAAVGVYYNRGATAVVYATSGAGYTATSYGTNWVRNTGCCGTSNTVAAYSATAAGTVWAVTSVGGAGKNSNTACRTTKYRWYRSTMAMAGSAYYYASWGHKYTYSVVTAVTVATYAVDHKWWWRSVCGGSTGYCYYYHARSDMSGMTSGYMTCVCYGMGTVGRASVRHYRSKC
TraesCS6B02G393800.1	TraesTM9SF-36	MAMAAARRAAAAAAAAHAYGSYHKYAGSVKVNSTSDTYSYYSCAGVKDSANGMGDRSSYRRMHANSDVCRSASDAKRRDMYVNDNARYTRKDDYRWTGYVGRVGVDYYVNHTVVHRYDNVARVMGAAADASDGAAVANAGRDASAAGWMVVGVVCSKHNDARAKMYGKSKKCDSTVSMSKNVYTYVSVSDKWSRWDAYKMGAKVHWSNSMVAAGVVRTVRRDTRYDSAAMNSGWKVVSDVRASNMCMMVGDGVGMAVVTAAGMSASRGTTGMYVGAGYASVRVWKTRCGDHSGWVGVSWRTACGATTNWGSSTGASVVWCSVTVGGGAKAHYVRTNRAKYSWVGAGTGTMSSWMGRVYYVGVMVVCAVSVTYMHCVDWKWWWKSSSGSVAYYSNYVDKS…
TraesCS7A02G294000.3	TraesTM9SF-37	MTSATAAASVVAACVVAAGYGVANDKMRVMCVCKSVGKGKVKKDYRVNMDNVVRVDGAYYHGHVGAKGYSGSKDKYHNHSTVKYHRDARDVSRVAVKYSVKHYGWNDRKTHTTCDNAKRTSSDSVAGKDVTYDVDKSDKWASRWDSYMTDDHWSVNSMVSGMVAMMRTYRDSKYNTATGWKVHGDVRANSDWCVYVGTGVGMMVTMVAVGSSNRGGMTAMWVMGAGYSSSRYKKGSWKNARTATGSVTVNWGKSSGAVTTMAVWGSVVVGSYGKKADVKTNKRVAWYMNSSGGGAVTSWHYYGVVTCASVCYCSDYWWWRSYTSGSSAYYATYYTKTKVSAYGYMASYAATGTGYACMTRYSSVK
TraesCS7A02G294000.4	TraesTM9SF-38	MTSATAAASVVAACVVAAGYGVANDKKDHVKVNKTSKTYSYSCKDTVDSANGVRGDRNSYVMRVMCVCKSVGKGKVKKDYRVNMDNVVRVDGAYYHGHVGAKGYSGSKDKYHNHSTVKYHRDARDVSRVAVKYSVKHYGWNDRKTHTTCDNAKRTSSDSVAGKDVTYDVDKSDKWASRWDSYMTDDHWSVNSMVSGMVAMMRTYRDSKYNTATGWKVHGDVRANSDWCVYVGTGVGMMVTMVAVGSSNRGGMTAMWVMGAGYSSSRYKKGSWKNARTATGSVTVNWGKSSGAVTTMAVWGSVVVGSYGKKADVKTNKRVAWYMNSSGGGAVTSWHYYGVVTCASVCYCSDYWWWRSYTSGSSAYYATYYTKTKVSAYGYMASYAATGR
TraesCS7A02G294000.2	TraesTM9SF-39	MTSATAAASVVAACVVAAGYGVANDKKDHVKVNKTSKTYSYSCKDTVDSANGVRGDRNSYVMRVMCVCKSVGKGKVKKDYRVNMDNVVRVDGAYYHGHVGAKGYSGSKDKYHNHSTVKYHRDARDVSRVAVKYSVKHYGWNDRKTHTTCDNAKRTSSDSVAGKDVTYDVDKSDKWASRWDSYMTDDHWSVNSMVSGMVAMMRTYRDSKYNTATGWKVHGDVRANSDWCVYVGTGVGMMVTMVAVGSSNRGGMTAMWVMGAGYSSSRYKKGSWKNARTATGSVTVNWGKSSGAVTTMAVWGSVVVGSYGKKADVKTNKRVAWYMNSSGGGAVTSWHYYGVVTCASVCYCSDYWWWRSYTSGSSAYYATYYTKTKVSAYGYMASYAATGTGYACMTRYSSVK
TraesCS7A02G294000.1	TraesTM9SF-40	MTSATAAASVVAACVVAAGYGVANDKKDHVKVNKTSKTYSYSCKDTVDSANGVRGDRNSYVMRVMCVCKSVGKGKVKKDYRVNMDNVVRVDGAYYHGHVGAKGYSGSKDKYHNHSTVKYHRDARDVSRVAVKYSVKHYGWNDRKTHTTCDNAKRTSSDSVAGKDVTYDVDKSDKWASRWDSYMTDDHWSVNSMVSGMVAMMRTYRDSKYNTATGWKVHVGSSNRGGMTAMWVMGAGYSSSRYKKGSWKNARTATGSVTVNWGKSSGAVTTMAVWGSVVVGSYGKKADVKTNKRVAWYMNSSGGGAVTSWHYYGVVTCASVCYCSDYWWWRSYTSGSSAYYATYYTKTKVSAYGYMASYAATGTGYACMTRYSSVK
TraesCS4B02G096600.1	TraesTM9SF-41	MRGAAAVARASASSDHKYKSVKWVNKVGYNNTYNYYSCANAHKWGGGVGGNDSDKNVDKGCTDAKKVTDASSYWDDWGVGTDKNNNKHYYTHKNVVKYNGNRVHVNTSKAGRKDMTYSVKWVTNVAARRVYDYHHWSNSMMVTGVSMMRTRNDYAKYARDDDSRDVSSGWKVHGDVRRNMSAVVGGTMAAVVAVGMYVGRGATTVCYATSSGYVSGGYSRNGGKNWKSMVTASCSGVNTAYHSAAGTMVVVWASVGTVVGRNWSGANNCRVKTRKKWYTSVSMGGGSMYVTSWNYKVYYVYGMVVVTVCVTVGTYNANYHWWTSSAASTAYVYYAYYYHVKTKMSGTSYGYTMCGGCGAGYGSTVRRYRNKCD
TraesCS6A02G361000.1	TraesTM9SF-42	MGDRSSYRKMHANSDVCRSSDAKRRDMYVNDNARYTRKDDYRWTGYVGRVGVDYYVNHTVVHRYDNVARVMGAAADASDGAAVANAGKDASAAGWMVVGVVCSKHNDARAVKMYGRSKKCDSTVSMSKNVYTYVSVSDKWSRWDAYKMGAKVHWSNSMVAAGVVRTVRRDTRYDSAAMNSGWKVVSDVRASNMCMMVGDGVGMAVVTAAGMSASRGTTGMYVGAGYASVRVWKTRCGDHSGWVGVSWRTACGATTNWGSSTGASVVWCSVTVGGGAKAHYVRTNRAKYSWVGAGTGTMSSWMGRVYYVGVMVVCAVSVTYMHCVDWKWWWKSSSGSVAYYSNYVDKSSGVSATYGYSMVAMATGTVGSSCVHYSSVKAD
TraesCS7D02G361100.1	TraesTM9SF-43	MATGGRGRVSTARAYGVARDKDDDVKVNKSSKTYDYYDYCKAKNSANGVRGDRNSVYNKMRRDSCKVVCRTKSAAAKNRKDDYRVNMDNVVVRTRGSDHGYRVGYKKDDKYYNNHSKVYHDNSARVGHVSSKHYGAWDDKNTVTCNANTKTGSHTVADAYVVSYDVTSSWASRWDVYSSDSHWSNSMVSGMAMMMRTYKDANYNDNATGWKVHGDARVHSGCVYVGTGVGMTVVTMMAGSANRGGMTAMVWVMGVAGYTSSRYKMKGTWKKTKTAMGGVVNAWGKSSGAVGTMAVWGSVVVGSGKADVKTNKRAWYASAGGGAVTSWNYYGVVVTCATVCYCSDYHWWWRAYTAGSSAYAYAYNKTKVSGYGYMSYAVTGTGYACWVRKYASVKD
TraesCS5D02G369000.1	TraesTM9SF-44	MRAAMRWAAAGAVAAAAAAAYGVATDGKGDVKVNKTSKTYTYYSCKNTVDSANGVRGDRNSYVMRKMCCKTVTKAKKKDYRVNMVDNVVVRDRNTVAYGGYHVGVKGYAGSKDKHHNHSSVKHKDDSSRVGVKSKHDGNWNDATRTTCDHNSKVVNSTVVGKDTYDVRSKWASRWDTYMSDDHWSVNSMVSGMVAMMMRTYRDSRYNTATGWKVHGDVRVNSDCVVGTGVGMVTMAVGSSNRGGMTAMVWVMGAGYSSSRYKMKGAWKTRTAGAVNAWGKSSGAVTTMAVWGSVVVGSYGKKAMVKTNKRAWYMNTGGGAVTSWHYYGVVTCATVCYCSDYNWWWRSYTSGSSAYYAGYWTKSKVSGYGYMASSVTGTGCACWTRMYSSVKD
TraesCS6A02G285000.1	TraesTM9SF-45	MAKGWSAVVMAACAYGSYMHTYRGGAKVNSTSTSYYSYCRKGGKKSANGMGDDNSYRHVNVNSYCTTSDDDVKKRSDYVNMDNVRRTNGMTWTGYVGYTGTSDVYNHKKVVHKYGGKVRVVGTGGMVSSDTDTDAKSGYVGVVCSVKRDAMSKTMYKVDSVSCVKSMRKTTYVVNSDRWSRWDAYKMGAKHWSMNSMVAGVVRTVRRDTRYDKSAMNSGWKVVGDVRTSSKCVMGDGVGMAVTATGMSASRGMTGMYMGAGYAAVRWRTVKGTSGWRSVSWSTACGVVTVNMWSRNSTGASTSWCSVTGGGTRAVRTNRSKNYSWGAGTGTSSWGRYYVGVVVVVCAVSVVTYMHCADWRWWWKAASGAVAYVYSNYVDRSSGVSATYGYAVSAMATGT…
TraesCS5B02G119400.2	TraesTM9SF-46	MSSRGGGRRRVSTAVAASRASASSDHKYKAGDSVKWVNKVGYNNTYNYHSCSNGHKWGGGVGGNDSDKRNVRGSCTDKKTADASSYWDDWGVGTDKNSNKHYYTHKNVKYNDNRHVNTSKDAGKKDMTYSVKWVTDVSARRVYDYHRDVNSGWKVHGDVRRSTSAVGGTAAVVAVGMYVGRGATTVCYATSSGYVSAGYSRNGGKNWKAMTASHAGANTAYGSAAGTMVVMVWASVGTVVGRNWSGANNCRVKTRRKWYTSVSMGGGSMYVTSWNYKVYYVYGMVVVTCVTVGTYNANYHWWTSSAASTAYVYYSYYYHVKTKMSGTSYGYTMCGGCGAGYGSTVRRYRNKCD
TraesCS5B02G119400.1	TraesTM9SF-47	MSSRGGGRRRVSTAVAASRASASSDHKYKAGDSVKWVNKVGYNNTYNYHSCSNGHKWGGGVGGNDSDKRNVRGSCTDKKTADASSYWDDWGVGTDKNSNKHYYTHKNVKYNDNRHVNTSKDAGKKDMTYSVKWVTDVSARRVYDYHHWSNSMMVTGVSMMRTRNDYAKYARDDDDSRDVNSGWKVHGDVRRSTSAVGGTAAVVAVGMYVGRGATTVCYATSSGYVSAGYSRNGGKNWKAMTASHAGANTAYGSAAGTMVVMVWASVGTVVGRNWSGANNCRVKTRRKWYTSVSMGGGSMYVTSWNYKVYYVYGMVVVTCVTVGTYNANYHWWTSSAASTAYVYYSYYYHVKTKMSGTSYGYTMCGGCGAGYGSTVRRYRNKCD
AT5G37310.2	AthTM9SF-1	MVSMTSVYGVSVSDGSDHRYKVGDDVYANKVGHNSTYRYDCSSAVKKKAGVNGDRVSAYKGKNSVACRKRSRDVAKRDVAKDYYMYYDDWGGKVVKGKTDSYKYYNHYNKDRVVRTDNVDTDKVVDTYTVRWKTKRMKYSASSMHHHWSNSCVTVTGATMRVKNDVKYAHDAVDDTGWKHGDVRKHKSAAAGSGTTAVMAVGVYYNRGATAVVYATSGAGYTAASYCGTNWVRNVTGSCGTSNTVAAYATAAGTVVWAVTSGGAGKNRKSACRTTKYRMRWYRRTMAMAGSAYYYASVWGHRYTYSSVVVTATVATYAADHWWWRSCGGSTGYAYCYYYYARSDMSGMTSGYMACCYGMGTGCASVRHYRSKC
AT5G37310.1	AthTM9SF-2	MVSMTSVYGVSVSDGSDHRYKVGDDVYANKVGHNSTYRYDCSSAVKKKAGVNGDRVSAYKGKNSVACRKRSRDVAKRDVAKDYYMYYDDWGGKVVKGKTDSYKYYNHYNKDRVVRTDNVDTDKVVDTYTVRWKTKRMKYSASSMHHHWSNSCVTVTGATMRVKNDVKYAHDAVDDTGWKHGDVRKHKSAAAGSGTTAVMAVGVYYNRGATAVVYATSGAGYTAASYCGTNWVRNVTGSCGTSNTVAAYATAAGTVVWAVTSGGAGKNRKSACRTTKYRMRWYRRTMAMAGSAYYYASVWGHRYTYSSVVVTATVATYAADHWWWRSCGGSTGYAYCYYYYARSDMSGMTSGYMACCYGMGTGCASVRHYRSKC
AT1G14670.1	AthTM9SF-3	MRTTTVGASGAGYVRSDASDHRYKGDTVYANKVGHNSTYRYDCGVKKKAGVNGDRVSAYKNRDKSVYCNKKSKVKRKAVKDYYMYYDDWGGKVDKDKSDSKYYKHYNKDRVSARMDHSVDTDKVDAMYTVKWKTTKRMKYSMSSSHHHWSNSCVTVTGATMRVKNDMKYADAADDTGWKYHGDVRTHNSAASGSGTTTMAVGVYYNRGATAVVYATSGAGYTSASYCGKSWVRNTGCCGTCNTVATYTATAAGTVVVWTVTSVGGAGKNSKAACRTTKYRWYRSAMAMAGSAYYYASVWGHRYTYSVVTATVATYAADHWWWRSCGGSTGYAYCYYYYARSDMSGMTSGYMACCYGMGTVGRAAVRHYRSKC
AT2G01970.1	AthTM9SF-4	MRTTGASGAGTVRSDASDHRYKDGDSVYANKVGHNSTYRYDCGVKDKKAGVNGDRVSAYKNRDKDSVYCKKKSRVHRRAVKDYYMYYDDWGGKVDKSKSDSKYYKHYNKDRVNARMDHSVDTDKVDAMYTVKWKTTSKRMDKYAMSSSHHHWSNSCVTVTGATMRVKNDMKYADAADDTGWKYHGDVRKNKSAASGSGTTTMSVGVYYNRGATAVVYATSGAGYTASSYCGKNWVRNTGGCGTCNTVAAYSATAAGTVVWTVTSVGGAGKNSKAAVRTTKYRWYRSAVMAMAGSAYYYASVWGHRYTYSVVTATVATYAADHWWWRSCGGSTGYAYCYYYYARSDMSGMTSGYMACCYGMGTVGRAAVRHYRSKC
AT5G10840.1	AthTM9SF-5	MAMRSSRRSSGCAAHGAHSYGVADKGDKVKVNKTSKTYSYYSCRSKVDSTNGVRGDRNAYSKMRAMCNGRVTDAKTAKAKKDDYRVNMDNVVRVDGSSVVYGYHVGKGYGSKKMHNHATVRYHRDTDAARVGVKYSVKHYGWSKTRTTCDHTKRVVSSATVKKTYDVDSVKWASRWDTYMSDNHWSVNSMVSGMVAMMRTYRDSRYNTATGWKVHGDVRTNSDCVYVGTGVCGMVVTMAMGSSNRGGMTAMWVMGAGYASSRYKMKGTWKRARTAAVVSAVNAWGKSSGAVGTMAWGSVVVGGYGKKAADDVKTNKRAWYMNVSGGGAVTSWNYYGVVVTCATVVCYCSDYWWWRSYTSGSSAYYATYTKTKVSAMYGYMASYAVTGTGYACWTRYSSV…
AT5G25100.1	AthTM9SF-6	MYRSSRRGSVSHVAHSYGVADKGDKVKVNKTSKTYSYYSCRKKVDSTNGVRGDRNAYSKMRAMCNVGRVMDAKSAKAKKDDYRVNMDNVVRDGGSSVVYGYHVGKGYGSKKYMHNHATVRYHRDMTDAARVGVKYSVKHYGWSKTRTTCDHTKRVVSSATVNKKTYDVDSVKWASRWDAYMSDNHWSVNSMVSGMVAMMRTYRDSRYNTATGWKVHGDVRANSDCVYVGTGVCGMVVTMAMGSSNRGGMTAMWVMGAGYASSRYKMKGTWKRARTAAVVSAVNAWGKSSGAVGTMAWGSVVVGAYGKKDDVKTNKRAWYMNSGGGAVTSWNYYGVVMVTCATVCYCSDYWWWRSYTSGSSAVYYAAYTKTKVSAMYGYMASYAVTGTGYACWTRYSSVKD
AT5G25100.2	AthTM9SF-7	MYRSSRRGSVSHVAHSYGVADKDSSAGDKVKVNKTSKTYSYYSCRKKVDSTNGVRGDRNAYSKMRAMCNVGRVMDAKSAKAKKDDYRVNMDNVVRDGGSSVVYGYHVGKGYGSKKYMHNHATVRYHRDMTDAARVGVKYSVKHYGWSKTRTTCDHTKRVVSSATVNKKTYDVDSVKWASRWDAYMSDNHWSVNSMVSGMVAMMRTYRDSRYNTATGWKVHGDVRANSDCVYVGTGVCGMVVTMAMGSSNRGGMTAMWVMGAGYASSRYKMKGTWKRARTAAVVSAVNAWGKSSGAVGTMAWGSVVVGAYGKKDDVKTNKRAWYMNSGGGAVTSWNYYGVVMVTCATVCYCSDYWWWRSYTSGSSAVYYAAYTKTKVSAMYGYMASYAVTGTGYACWTRY…
AT5G35160.1	AthTM9SF-8	MRSMDRGWVAVSSGYGSYHKYVGDYNVKDSANGMGDRNSYRRMKNSCTDKSADSKKKRDMYVNMDNARYTKRDGYVRWTGYVGKVDVYYVNHKKVVHKYAANVARVMGTGDAAVTGKKDSDVGYMVVGVVCSAHNGSTKKKMYRYTTKCDSTRVSMSVKGSVSYVSSDKWSRWDAYKMGSKVHWSNSMVTAGVVRTVRRDTRYDKAAMNSGWKVVGDVRASNASCVMVGDGVGMAVVTAAGMSASRGTTGMYMGAAGYVSVRWRTGCGHRGWMSVAWKAACGATTNWGSHSTGASVWCSVTGGYGAKAHVRTNRAKYSWVGAGTGTMSSWMGRVYYVGVVVVVCAVSVTYMHCVDYKWWWKSASGSVAYYSNYVDKSSGVSATYGYSMVAMATGTVGSS…
AT5G35160.4	AthTM9SF-9	MRSMDRGWVAVSSGYGSYHKYVGDYNVKVNSTSTMSYYSCKSGKDSANGMGDRNSYRRMKNSCTDKSADSKKKRDMYVNMDNARYTKRDGYVRWTGYVGKVDVYYVNHKKVVHKYAANVARVMGTGDAAVTGKKDSDVGYMVVGVVCSAHNGSTKKKMYRYTTKCDSTRVSMSVKGSVSYVSSDKWSRWDAYKMGSKVHWSNSMVTAGVVRTVRRDTRYDKAAMNSGWKVVGDVRASNASCVMVGDGVGMAVVTAAGMSASRGTTGMYMGAAGYVSVRWRTGCGHRGWMSVAWKAACGATTNWGSHSTGASVWCSVTGGYGAKAHVRTNRAKYSWVGAGTGTMSSWMGRVYYVGVVVVVCAVSVTYMHCVDYKWWWKSASGSVAYYSNYVDKSSGVSAT…
AT5G35160.3	AthTM9SF-10	MRSMDRGWVAVSSGYGSYHKYVGDYNVKVNSTSTMSYYSCKSGKDSANGMGDRNSYRRMKNSCTDKSADSKKKRDMYVNMDNARYTKRDGYVRWTGYVGKVDVYYVNHKKVVHKYAANVARVMGTGDAAVTGKKDSDVGYMVVGVVCSAHNGSTKKKMYRYTTKCDSTRVSMSVKGSVSYVSSDKWSRWDAYKMGSKVHWSNSMVTAGVVRTVRRDTRYDKAAMNSGWKVVGDVRASNASCVMVGDGVGMAVVTAAGMSASRGTTGMYMGAAGYVSVRWRTGCGHRGWMSVAWKAACGATTNWGSHSTGASVWCSVTGGYGAKAHVRTNRAKYSWVGAGTGTMSSWMGRVYYVGVVVVVCAVSVTYMHCVDYKWWWKSASGSVAYYSNYVDKSSGVSAT…
AT5G35160.2	AthTM9SF-11	MRSMDRGWVAVSSGYGSYHKYVGDYNVKVNSTSTMSYYSCKSGKDSANGMGDRNSYRRMKNSCTDKSADSKKKRDMYVNMDNARYTKRDGYVRWTGYVGKVDVYYVNHKKVVHKYAANVARVMGTGDAAVTGKKDSDVGYMVVGVVCSAHNGSTKKKMYRYTTKCDSTRVSMSVKGSVSYVSSDKWSRWDAYKMGSKVHWSNSMVTAGVVRTVRRDTRYDKAAMNSGWKVVGDVRASNASCVMVGDGVGMAVVTAAGMSASRGTTGMYMGAAGYVSVRWRTGCGHRGWMSVAWKAACGATTNWGSHSTGASVWCSVTGGYGAKAHVRTNRAKYSWVGAGTGTMSSWMGRVYYVGVVVVVCAVSVTYMHCVDYKWWWKSASGSVAYYSNYVDKSSGVSAT…
AT2G24170.2	AthTM9SF-12	MAKVRTVSNVHHGYGVADMGDAMVKVNKTSTKTYSYYSYCRHVDSANGVRGDRNSVKMRSMCAAVCRVKDKKTAKAKKADYRVNMDNVVVRDDNVVVYHGHVGKGAGKKKYHNHTTVRYHRDTDSSRVGVKSVKHYGWNKARTTCDHTKRAVTNSSVGNTYDVDSVKWASRWDTYMADDHWSVNSMMVSGMVAMMRTYRDSNYNSHATGWKVHGDVRTNCVYAGTGVCGMVTMACGSSNRGGMTAMWVMGAGYASSRYKTRGTWKRNAKTAMATVVAVNAWGKSSGAVNHRK
AT2G24170.1	AthTM9SF-13	MAKVRTVSNVHHGYGVADMGDAMVKVNKTSTKTYSYYSYCRHVDSANGVRGDRNSVKMRSMCAAVCRVKDKKTAKAKKADYRVNMDNVVVRDDNVVVYHGHVGKGAGKKKYHNHTTVRYHRDTDSSRVGVKSVKHYGWNKARTTCDHTKRAVTNSSVGNTYDVDSVKWASRWDTYMADDHWSVNSMMVSGMVAMMRTYRDSNYNSHATGWKVHGDVRTNCVYAGTGVCGMVTMACGSSNRGGMTAMWVMGAGYASSRYKTRGTWKRNAKTAMATVVAVNAWGKSSGAVGTMAVVWGSVVGGYGRKADVKTNKRTAWYMNSGGGAVTSWHYYGVTCATVVCYCSDYWWWRSYTSGSSAVYYAVYYTKTKVSAVYGYMVSYVVTGAGYACWTRYSSVKD
AT1G08350.1	AthTM9SF-14	MSSYKKRDKTHVCRKRTSSDARRDADYYMYYDDWGVGKVGDYGGKHTKYYSHKNVYNADKVNSSDSYMVDSNTDVTYSVSWNTSRSTRMNKYSRASHSKHSNSTVVVGSMRHKNRSYSGDRKAGWKVHSDVRCRNSWCAGTGTAAATGYYNRGMTSVMYTTSVAGYTSTSHSGNKKRSVRAGYVSVNTVATYGATAAGTVTNMGGVGNRGSAVKRNRNWYRRKYVGGVSAVVWHYASWGKYTSGMTVSSSVGTYSGDHWWWRSCGGTAVMYGYGVYRSDMTGSYGYTACYAVGTSASMRHYRSVK
AT1G08350.4	AthTM9SF-15	MATVVATWGGSGSSNHYNAGDHVVNKVGHNSTYYYDCRRGVKTGVNGDRMSSYKKRDKTHVCRKRTSSDARRDADYYMYYDDWGVGKVGDYGGKHTKYYSHKNVYNADKVNSSDSYMVDSNTDVTYSVSWNTSRSTRMNKYSRASHSKHSNSTVVVGSMRHKNRSYSGDRKAGWKVHSDVRCRNSWCAGTGTAAATGYYNRGMTSVMYTTSVAGYTSTSHSGNKKRSVRAGYVSVNTVATYGATAAGTVTNMGGVGNRGSAVKRNRNWYRRKYVGGVSAVVWHYASWGKYTSGMTVSSSVGTYSGDHWWWRYVYCTASTCGD
AT1G08350.2	AthTM9SF-16	MATVVATWGGSGSSNHYNAGDHVVNKVGHNSTYYYDCRRGVKTGVNGDRMSSYKKRDKTHVCRKRTSSDARRDADYYMYYDDWGVGKVGDYGGKHTKYYSHKNVYNADKVNSSDSYMVDSNTDVTYSVSWNTSRSTRMNKYSRASHSKHSNSTVVVGSMRHKNRSYSGDRKAGWKVHSDVRCRNSWCAGTGTAAATGYYNRGMTSVMYTTSVAGYTSTSHSGNKKRSVRAGYVSVNTVATYGATAAGTVTNMGGVGNRGSAVKRNRNWYRRKYVGGVSAVVWHYASWGKYTSGMTVSSSVGTYSGDHWWWRSCGGTAVMYGYGVYRSDMTGSYGYTACYAVGTSASMRHYRSVK
AT1G08350.3	AthTM9SF-17	MATVVATWGGSGSSNHYNAGDHVVNKVGHNSTYYYDCRRGVKTGVNGDRMSSYKKRDKTHVCRKRTSSDARRDADYYMYYDDWGVGKVGDYGGKHTKYYSHKNVYNADKVNSSDSYMVDSNTDVTYSVSWNTSRSTRMNKYSRASHSKHSNSTVVVGSMRHKNRSYSGDRKAGWKVHSDVRCRNSWCAGTGTAAATGYYNRGMTSVMYTTSVAGYTSTSHSGNKKRSVRAGYVSVNTVATYGATAAGTVTNMGGVGNRGSAVKRNRNWYRRKYVGGVSAVVWHYASWGKYTSGMTVSSSVGTYSGDHWWWRSCGGTAVMYGYGVYRSDMTGSYGYTACYAVGTSASMRHYRSVK
AT1G55130.1	AthTM9SF-18	MARRSGTSSTHAYGVARDKGDYVKVNKSSTKTYDYYNYCKKNTGNGVRGDRNSVYTMDCRVGCRVRVDASAKNRKDYYRANMDNVAVRRKDGSTTYHGYRVGKGSYGSKKKYHNHSRVMYHRDSSSRVGVTNSVHYKWDNNTTCNKDTKNSNTVVGKVTYDVAKSVKWASRWDTYMNDDHWSNSMVSGMVAMMMRTYKDSNYNTDATGWKVHGDVRTMNSGCVYVGTGVGMTVTMAGSSNRGGTTAMVWVMGAGYSSSRHKMKGNWKRTKTAMGAVNTWGRSSGASTMAVCWGSVVGSYGHKKADVKTNKRVWYMKGSGGGAVTSWNYYGVVTCATVCYCSDYNWCWRAYTSGSSSYYSVYTKSKVSGVYGYMSYSVTGSGYACWVRKYSSVKD
AT1G10950.1	AthTM9SF-19	MSSSSAAVVVSTTASDSDHKYAVTWVNKVGYNNTYNYYSCRSGNNVHKWGGGVGGNDSAKMKNVRSVCDAKVKHKDASSYWMDDWGVGHDKNSNGKHVYTHKNVVKYNKDHVNTDNRAGKKMDTYSVWTNVTARRDVYDYHHWSNSMMVTGVSMMRTRNDYAKYARDDDSRDVSSGWKVHGDVRASSVSAVVGTGAAVVMAVGTYVGRGAVTTVCYATSVSGYVSGGMYSRSGGKHWKCMVTASCGGNTAYGSAAGTMVVVVWGSAGTVVGRNWSGANNCRVKTRKKWYTSVVSMGGGSMYVTSWNYKVYYVYGMVVVVTVCVTVGTYNANYHWWTSSAASTAVYVYYSYYYYVKTKMSGTSYGYTMMCGGCGAVGYGSNVRRYRNKCD
AT4G12650.1	AthTM9SF-20	MGVYRVVVVSCNGYGSYMHTYSDGDSAKVNSTSTSYYSYCGKKSANGMGDDNSAYRRMRTNSYCTTSNHVKKRTRYVNMDNARAKNGVTWTGYVGYSNSNDDYNHKKVVHYGNVMVGTGGMGVSADKKKAGYVGVVCSVKYDAKMTKHMYDVSVNCDKAKHRTTYVVKSTRWSRWDAYKMGARVHWSNSMVAGVVRTVRRDTKYDKAAMNSGWKVVGDVRMSKCMVGDGVRTGMAVVTVAAGMSASRGMTGMYGVAGYAGVRWRTVKGTSGWRSSWSACGAVTVNWSSNSTGASYAWCSVTGGGTRAAVRTNRRKYSWVGAGTGTSSWGRYYVGVVVVCAVSVVTYMHCVDWRWWWKAYASGSVAYVAYSNYVDSSGVSAMYGYSMAAMATGTGTSYVH…
AT3G13772.1	AthTM9SF-21	MKKTKGSSRYATSSSSRAYGVARDKGDYVKVNKSSTKTYDYYYNYCKKNNANGVRGDRNSVYTMDCKVGCRVKNADSTKNKKDDYRANMDNVAVRRRDGSSTTYHGRVGKGSYGSKKYHNHSRVMYHRDSDSARVGVTNSHYKWDKNTTCNKDTKNGNTVVGKVTYDVSKSKWASRWDTYMNDDHWSNSMVSGMVAMMMRTYKDSNYNTDATGWKVHGDVRVNSGCVYVGTGVGMSVTMMAGSSNRGGMTAMVWVMGAGYSSSRHKMKGNKWKRMTKTAMGAVNAWGSSGAGTMACWGSVVVGSYGYKKADVKTNKRVWYMKVSGGGAVTSWNYYGVVTCATVVCYCSDYNWWWRAYTAGSSAYYSYTKTKVSGMYGYMSYAVTGTGYACWVRKYSSVKD
Os08t0276000-01	OsaTM9SF-1	MASVAAMAAAAACAGAAGYGVANNDKKDVKVNKTSKTYSYVDSANGVRGDRNSYTMRMSNSDCRGRSKDSGKD
Os08t0555000-01	OsaTM9SF-2	AVGSSNRGGMTAMWVMGAGYASSRYKMKGSWKSTKTAGAGVNAWGKSSGAVSTMAVWGSVVVGSYGKKAAVKTNKRVAWYMNATGGGAVTSWHYYGVTCAAVCYCSDYMWWWRSYTSGSSAYYAGYTKTKVSGGYMASSVTGTGCACWTRYSSVKD
KQL31937	SitTM9SF-1	MARGAVAVAAAAACAGARGYGSYHKYNGSVKVNSTSDTMSYYSCVGVKDSANGMGDRNSYRKMYTNSDVCRSAADAAKKRDMYVNDNARYTKKDDYRWTGYVGRVGVDYYVNHTVVHKYDANVARVMGAADATDAAGGKDGGSSSGWMVVGVVCSKHNDVKSTKMYDRYSKKCDTTVSMSKNVYTYVSVSDKWSRWDAYKMGAKVHWSNSMVAAGVVRTVRRDTKYDSAAMNSGWKVVSDVRASNMCVMVGDGVGMAVVTAAGMSASRGTTGMYVGAGYAGVRVWKTKCGDHSGWVGVSWRVACGATTNWGSSTGASVVWCSVTVGGGAKAHYVRTNRRYSWVGAGTGTMSSWMGRVYYVGVVVCAVSVTYMHCVDWKWWWKSSSGSVAYYSNYVDKSS…
KXG31278	SbiTM9SF-1	MARGVVAVAAAAAAAVGTGYGSYHKYNGDYNVKVNSTSDTMSYYSCDGVKDSANGMGDRNSYRRMYTNSDVCRSAGADAAKKRDMYVNDNARYTRKDDYMRWTGYVGRVGVDYYVNHTVVHKYDANVARVMGAADATDASGAKDAASSGWMVVGVVCSKHNDVKSRKMYDYNKKCDTTVSMSKNVYTYVNVSDKWSRWDAYKMGAKVHWSNSMVAAGVVRTVRRDTKYDSAAMNSGWKVVSDVRASNMCVMVGDGVGMAVVTAAGMSASRGTTGMYVGAGYAGVRVWKTKCGDHSGWVGVSWRVACGATTNWGSHSTGASVVWCSVTVGGGAKAHYVRTNRKYSWVGAGTGTMSSWMGRVYYVGVVVCAVSVTYMHCVDWKWWWKSSSGSVAYYSNYVD…
