# Supplementary material for: Genome-wide analysis of transmembrane 9 superfamily genes in wheat (Triticum aestivum) and their expression in the roots under nitrogen limitation and Bacillus amyloliquefaciens PDR1 treatment conditions
Source: Front Plant Sci. 2024 Jan 8;14:1324974. doi: 10.3389/fpls.2023.1324974 (PMC10800943; doi:10.3389/fpls.2023.1324974)
Supplement: Supplementary Data Sheet S2 — Functional enrichment of TraesTM9SF genes from the eggNOG-mapper analysis. [file DataSheet_2.csv]

	go_id	go_id.1	Term	Ontology	Definition	Synonym	Secondary
5764	GO:0003674	GO:0003674	molecular_function	MF	A molecular process that can be carried out by the action of a single macromolecular machine, usually via direct physical interactions with other molecular entities. Function in this sense denotes an action, or activity, that a gene product (or a complex) performs. These actions are described from two distinct but related perspectives: (1) biochemical activity, and (2) role as a component in a la…	GO:0005554	GO:0005554
5765	GO:0003674	GO:0003674	molecular_function	MF	A molecular process that can be carried out by the action of a single macromolecular machine, usually via direct physical interactions with other molecular entities. Function in this sense denotes an action, or activity, that a gene product (or a complex) performs. These actions are described from two distinct but related perspectives: (1) biochemical activity, and (2) role as a component in a la…	molecular function	NA
5941	GO:0003824	GO:0003824	catalytic activity	MF	Catalysis of a biochemical reaction at physiological temperatures. In biologically catalyzed reactions, the reactants are known as substrates, and the catalysts are naturally occurring macromolecular substances known as enzymes. Enzymes possess specific binding sites for substrates, and are usually composed wholly or largely of protein, but RNA that has catalytic activity (ribozyme) is often also…	enzyme activity	NA
13086	GO:0005575	GO:0005575	cellular_component	CC	A location, relative to cellular compartments and structures, occupied by a macromolecular machine when it carries out a molecular function. There are two ways in which the gene ontology describes locations of gene products: (1) relative to cellular structures (e.g., cytoplasmic side of plasma membrane) or compartments (e.g., mitochondrion), and (2) the stable macromolecular complexes of which th…	GO:0008372	GO:0008372
13087	GO:0005575	GO:0005575	cellular_component	CC	A location, relative to cellular compartments and structures, occupied by a macromolecular machine when it carries out a molecular function. There are two ways in which the gene ontology describes locations of gene products: (1) relative to cellular structures (e.g., cytoplasmic side of plasma membrane) or compartments (e.g., mitochondrion), and (2) the stable macromolecular complexes of which th…	cell or subcellular entity	NA
13088	GO:0005575	GO:0005575	cellular_component	CC	A location, relative to cellular compartments and structures, occupied by a macromolecular machine when it carries out a molecular function. There are two ways in which the gene ontology describes locations of gene products: (1) relative to cellular structures (e.g., cytoplasmic side of plasma membrane) or compartments (e.g., mitochondrion), and (2) the stable macromolecular complexes of which th…	cellular component	NA
13089	GO:0005575	GO:0005575	cellular_component	CC	A location, relative to cellular compartments and structures, occupied by a macromolecular machine when it carries out a molecular function. There are two ways in which the gene ontology describes locations of gene products: (1) relative to cellular structures (e.g., cytoplasmic side of plasma membrane) or compartments (e.g., mitochondrion), and (2) the stable macromolecular complexes of which th…	subcellular entity	NA
13144	GO:0005622	GO:0005622	intracellular anatomical structure	CC	A component of a cell contained within (but not including) the plasma membrane. In eukaryotes it includes the nucleus and cytoplasm.	internal to cell	NA
13145	GO:0005622	GO:0005622	intracellular anatomical structure	CC	A component of a cell contained within (but not including) the plasma membrane. In eukaryotes it includes the nucleus and cytoplasm.	intracellular	NA
13146	GO:0005622	GO:0005622	intracellular anatomical structure	CC	A component of a cell contained within (but not including) the plasma membrane. In eukaryotes it includes the nucleus and cytoplasm.	protoplasm	NA
13147	GO:0005622	GO:0005622	intracellular anatomical structure	CC	A component of a cell contained within (but not including) the plasma membrane. In eukaryotes it includes the nucleus and cytoplasm.	nucleocytoplasm	NA
13148	GO:0005622	GO:0005622	intracellular anatomical structure	CC	A component of a cell contained within (but not including) the plasma membrane. In eukaryotes it includes the nucleus and cytoplasm.	protoplast	NA
13275	GO:0005737	GO:0005737	cytoplasm	CC	The contents of a cell excluding the plasma membrane and nucleus, but including other subcellular structures.	NA	NA
13336	GO:0005768	GO:0005768	endosome	CC	A vacuole to which materials ingested by endocytosis are delivered.	NA	NA
13337	GO:0005769	GO:0005769	early endosome	CC	A membrane-bounded organelle that receives incoming material from primary endocytic vesicles that have been generated by clathrin-dependent and clathrin-independent endocytosis; vesicles fuse with the early endosome to deliver cargo for sorting into recycling or degradation pathways.	NA	NA
13343	GO:0005773	GO:0005773	vacuole	CC	A closed structure, found only in eukaryotic cells, that is completely surrounded by unit membrane and contains liquid material. Cells contain one or several vacuoles, that may have different functions from each other. Vacuoles have a diverse array of functions. They can act as a storage organelle for nutrients or waste products, as a degradative compartment, as a cost-effective way of increasing…	vacuolar carboxypeptidase Y	NA
13344	GO:0005774	GO:0005774	vacuolar membrane	CC	The lipid bilayer surrounding the vacuole and separating its contents from the cytoplasm of the cell.	NA	NA
13383	GO:0005794	GO:0005794	Golgi apparatus	CC	A membrane-bound cytoplasmic organelle of the endomembrane system that further processes the core oligosaccharides (e.g. N-glycans) added to proteins in the endoplasmic reticulum and packages them into membrane-bound vesicles. The Golgi apparatus operates at the intersection of the secretory, lysosomal, and endocytic pathways.	Golgi complex	NA
13384	GO:0005794	GO:0005794	Golgi apparatus	CC	A membrane-bound cytoplasmic organelle of the endomembrane system that further processes the core oligosaccharides (e.g. N-glycans) added to proteins in the endoplasmic reticulum and packages them into membrane-bound vesicles. The Golgi apparatus operates at the intersection of the secretory, lysosomal, and endocytic pathways.	Golgi	NA
13385	GO:0005794	GO:0005794	Golgi apparatus	CC	A membrane-bound cytoplasmic organelle of the endomembrane system that further processes the core oligosaccharides (e.g. N-glycans) added to proteins in the endoplasmic reticulum and packages them into membrane-bound vesicles. The Golgi apparatus operates at the intersection of the secretory, lysosomal, and endocytic pathways.	Golgi ribbon	NA
13398	GO:0005802	GO:0005802	trans-Golgi network	CC	The network of interconnected tubular and cisternal structures located within the Golgi apparatus on the side distal to the endoplasmic reticulum, from which secretory vesicles emerge. The trans-Golgi network is important in the later stages of protein secretion where it is thought to play a key role in the sorting and targeting of secreted proteins to the correct destination.	TGN	NA
13399	GO:0005802	GO:0005802	trans-Golgi network	CC	The network of interconnected tubular and cisternal structures located within the Golgi apparatus on the side distal to the endoplasmic reticulum, from which secretory vesicles emerge. The trans-Golgi network is important in the later stages of protein secretion where it is thought to play a key role in the sorting and targeting of secreted proteins to the correct destination.	trans Golgi network	NA
13400	GO:0005802	GO:0005802	trans-Golgi network	CC	The network of interconnected tubular and cisternal structures located within the Golgi apparatus on the side distal to the endoplasmic reticulum, from which secretory vesicles emerge. The trans-Golgi network is important in the later stages of protein secretion where it is thought to play a key role in the sorting and targeting of secreted proteins to the correct destination.	Golgi trans face	NA
13401	GO:0005802	GO:0005802	trans-Golgi network	CC	The network of interconnected tubular and cisternal structures located within the Golgi apparatus on the side distal to the endoplasmic reticulum, from which secretory vesicles emerge. The trans-Golgi network is important in the later stages of protein secretion where it is thought to play a key role in the sorting and targeting of secreted proteins to the correct destination.	Golgi trans-face	NA
13402	GO:0005802	GO:0005802	trans-Golgi network	CC	The network of interconnected tubular and cisternal structures located within the Golgi apparatus on the side distal to the endoplasmic reticulum, from which secretory vesicles emerge. The trans-Golgi network is important in the later stages of protein secretion where it is thought to play a key role in the sorting and targeting of secreted proteins to the correct destination.	late Golgi	NA
13403	GO:0005802	GO:0005802	trans-Golgi network	CC	The network of interconnected tubular and cisternal structures located within the Golgi apparatus on the side distal to the endoplasmic reticulum, from which secretory vesicles emerge. The trans-Golgi network is important in the later stages of protein secretion where it is thought to play a key role in the sorting and targeting of secreted proteins to the correct destination.	maturing face	NA
13404	GO:0005802	GO:0005802	trans-Golgi network	CC	The network of interconnected tubular and cisternal structures located within the Golgi apparatus on the side distal to the endoplasmic reticulum, from which secretory vesicles emerge. The trans-Golgi network is important in the later stages of protein secretion where it is thought to play a key role in the sorting and targeting of secreted proteins to the correct destination.	trans face	NA
13550	GO:0005911	GO:0005911	cell-cell junction	CC	A cell junction that forms a connection between two or more cells in a multicellular organism; excludes direct cytoplasmic intercellular bridges, such as ring canals in insects.	intercellular junction	NA
14870	GO:0006518	GO:0006518	peptide metabolic process	BP	The chemical reactions and pathways involving peptides, compounds of two or more amino acids where the alpha carboxyl group of one is bound to the alpha amino group of another.	peptide metabolism	NA
15731	GO:0006807	GO:0006807	nitrogen compound metabolic process	BP	The chemical reactions and pathways involving organic or inorganic compounds that contain nitrogen.	nitrogen compound metabolism	NA
15989	GO:0006950	GO:0006950	response to stress	BP	Any process that results in a change in state or activity of a cell or an organism (in terms of movement, secretion, enzyme production, gene expression, etc.) as a result of a disturbance in organismal or cellular homeostasis, usually, but not necessarily, exogenous (e.g. temperature, humidity, ionizing radiation).	response to abiotic stress	NA
15990	GO:0006950	GO:0006950	response to stress	BP	Any process that results in a change in state or activity of a cell or an organism (in terms of movement, secretion, enzyme production, gene expression, etc.) as a result of a disturbance in organismal or cellular homeostasis, usually, but not necessarily, exogenous (e.g. temperature, humidity, ionizing radiation).	response to biotic stress	NA
17559	GO:0008150	GO:0008150	biological_process	BP	A biological process represents a specific objective that the organism is genetically programmed to achieve. Biological processes are often described by their outcome or ending state, e.g., the biological process of cell division results in the creation of two daughter cells (a divided cell) from a single parent cell. A biological process is accomplished by a particular set of molecular functions…	GO:0000004	GO:0000004
17560	GO:0008150	GO:0008150	biological_process	BP	A biological process represents a specific objective that the organism is genetically programmed to achieve. Biological processes are often described by their outcome or ending state, e.g., the biological process of cell division results in the creation of two daughter cells (a divided cell) from a single parent cell. A biological process is accomplished by a particular set of molecular functions…	GO:0007582	GO:0007582
17561	GO:0008150	GO:0008150	biological_process	BP	A biological process represents a specific objective that the organism is genetically programmed to achieve. Biological processes are often described by their outcome or ending state, e.g., the biological process of cell division results in the creation of two daughter cells (a divided cell) from a single parent cell. A biological process is accomplished by a particular set of molecular functions…	GO:0044699	GO:0044699
17562	GO:0008150	GO:0008150	biological_process	BP	A biological process represents a specific objective that the organism is genetically programmed to achieve. Biological processes are often described by their outcome or ending state, e.g., the biological process of cell division results in the creation of two daughter cells (a divided cell) from a single parent cell. A biological process is accomplished by a particular set of molecular functions…	biological process	NA
17563	GO:0008150	GO:0008150	biological_process	BP	A biological process represents a specific objective that the organism is genetically programmed to achieve. Biological processes are often described by their outcome or ending state, e.g., the biological process of cell division results in the creation of two daughter cells (a divided cell) from a single parent cell. A biological process is accomplished by a particular set of molecular functions…	physiological process	NA
17564	GO:0008150	GO:0008150	biological_process	BP	A biological process represents a specific objective that the organism is genetically programmed to achieve. Biological processes are often described by their outcome or ending state, e.g., the biological process of cell division results in the creation of two daughter cells (a divided cell) from a single parent cell. A biological process is accomplished by a particular set of molecular functions…	single organism process	NA
17565	GO:0008150	GO:0008150	biological_process	BP	A biological process represents a specific objective that the organism is genetically programmed to achieve. Biological processes are often described by their outcome or ending state, e.g., the biological process of cell division results in the creation of two daughter cells (a divided cell) from a single parent cell. A biological process is accomplished by a particular set of molecular functions…	single-organism process	NA
17566	GO:0008152	GO:0008152	metabolic process	BP	The chemical reactions and pathways, including anabolism and catabolism, by which living organisms transform chemical substances. Metabolic processes typically transform small molecules, but also include macromolecular processes such as DNA repair and replication, and protein synthesis and degradation.	GO:0044236	GO:0044236
17567	GO:0008152	GO:0008152	metabolic process	BP	The chemical reactions and pathways, including anabolism and catabolism, by which living organisms transform chemical substances. Metabolic processes typically transform small molecules, but also include macromolecular processes such as DNA repair and replication, and protein synthesis and degradation.	GO:0044710	GO:0044710
17568	GO:0008152	GO:0008152	metabolic process	BP	The chemical reactions and pathways, including anabolism and catabolism, by which living organisms transform chemical substances. Metabolic processes typically transform small molecules, but also include macromolecular processes such as DNA repair and replication, and protein synthesis and degradation.	metabolism	NA
17569	GO:0008152	GO:0008152	metabolic process	BP	The chemical reactions and pathways, including anabolism and catabolism, by which living organisms transform chemical substances. Metabolic processes typically transform small molecules, but also include macromolecular processes such as DNA repair and replication, and protein synthesis and degradation.	single-organism metabolic process	NA
17570	GO:0008152	GO:0008152	metabolic process	BP	The chemical reactions and pathways, including anabolism and catabolism, by which living organisms transform chemical substances. Metabolic processes typically transform small molecules, but also include macromolecular processes such as DNA repair and replication, and protein synthesis and degradation.	metabolic process resulting in cell growth	NA
17571	GO:0008152	GO:0008152	metabolic process	BP	The chemical reactions and pathways, including anabolism and catabolism, by which living organisms transform chemical substances. Metabolic processes typically transform small molecules, but also include macromolecular processes such as DNA repair and replication, and protein synthesis and degradation.	metabolism resulting in cell growth	NA
17572	GO:0008152	GO:0008152	metabolic process	BP	The chemical reactions and pathways, including anabolism and catabolism, by which living organisms transform chemical substances. Metabolic processes typically transform small molecules, but also include macromolecular processes such as DNA repair and replication, and protein synthesis and degradation.	multicellular organism metabolic process	NA
20492	GO:0009058	GO:0009058	biosynthetic process	BP	The chemical reactions and pathways resulting in the formation of substances; typically the energy-requiring part of metabolism in which simpler substances are transformed into more complex ones.	GO:0044274	GO:0044274
20493	GO:0009058	GO:0009058	biosynthetic process	BP	The chemical reactions and pathways resulting in the formation of substances; typically the energy-requiring part of metabolism in which simpler substances are transformed into more complex ones.	GO:0044711	GO:0044711
20494	GO:0009058	GO:0009058	biosynthetic process	BP	The chemical reactions and pathways resulting in the formation of substances; typically the energy-requiring part of metabolism in which simpler substances are transformed into more complex ones.	anabolism	NA
20495	GO:0009058	GO:0009058	biosynthetic process	BP	The chemical reactions and pathways resulting in the formation of substances; typically the energy-requiring part of metabolism in which simpler substances are transformed into more complex ones.	biosynthesis	NA
20496	GO:0009058	GO:0009058	biosynthetic process	BP	The chemical reactions and pathways resulting in the formation of substances; typically the energy-requiring part of metabolism in which simpler substances are transformed into more complex ones.	synthesis	NA
20497	GO:0009058	GO:0009058	biosynthetic process	BP	The chemical reactions and pathways resulting in the formation of substances; typically the energy-requiring part of metabolism in which simpler substances are transformed into more complex ones.	single-organism biosynthetic process	NA
20498	GO:0009058	GO:0009058	biosynthetic process	BP	The chemical reactions and pathways resulting in the formation of substances; typically the energy-requiring part of metabolism in which simpler substances are transformed into more complex ones.	formation	NA
20499	GO:0009058	GO:0009058	biosynthetic process	BP	The chemical reactions and pathways resulting in the formation of substances; typically the energy-requiring part of metabolism in which simpler substances are transformed into more complex ones.	multicellular organismal biosynthetic process	NA
21039	GO:0009237	GO:0009237	siderophore metabolic process	BP	The chemical reactions and pathways involving siderophores, low molecular weight Fe(III)-chelating substances made by aerobic or facultatively anaerobic bacteria, especially when growing under iron deficient conditions. The complexes of Fe(3+)-siderophores have very high stability constants and are taken up by specific transport systems by microorganisms; the subsequent release of iron requires e…	siderophore metabolism	NA
21040	GO:0009237	GO:0009237	siderophore metabolic process	BP	The chemical reactions and pathways involving siderophores, low molecular weight Fe(III)-chelating substances made by aerobic or facultatively anaerobic bacteria, especially when growing under iron deficient conditions. The complexes of Fe(3+)-siderophores have very high stability constants and are taken up by specific transport systems by microorganisms; the subsequent release of iron requires e…	siderochrome metabolic process	NA
21041	GO:0009237	GO:0009237	siderophore metabolic process	BP	The chemical reactions and pathways involving siderophores, low molecular weight Fe(III)-chelating substances made by aerobic or facultatively anaerobic bacteria, especially when growing under iron deficient conditions. The complexes of Fe(3+)-siderophores have very high stability constants and are taken up by specific transport systems by microorganisms; the subsequent release of iron requires e…	siderochrome metabolism	NA
21547	GO:0009506	GO:0009506	plasmodesma	CC	A fine cytoplasmic channel, found in all higher plants, that connects the cytoplasm of one cell to that of an adjacent cell.	plasmodesmata	NA
21683	GO:0009605	GO:0009605	response to external stimulus	BP	Any process that results in a change in state or activity of a cell or an organism (in terms of movement, secretion, enzyme production, gene expression, etc.) as a result of an external stimulus.	response to environmental stimulus	NA
22504	GO:0009987	GO:0009987	cellular process	BP	Any process that is carried out at the cellular level, but not necessarily restricted to a single cell. For example, cell communication occurs among more than one cell, but occurs at the cellular level.	GO:0008151	GO:0008151
22505	GO:0009987	GO:0009987	cellular process	BP	Any process that is carried out at the cellular level, but not necessarily restricted to a single cell. For example, cell communication occurs among more than one cell, but occurs at the cellular level.	GO:0044763	GO:0044763
22506	GO:0009987	GO:0009987	cellular process	BP	Any process that is carried out at the cellular level, but not necessarily restricted to a single cell. For example, cell communication occurs among more than one cell, but occurs at the cellular level.	GO:0050875	GO:0050875
22507	GO:0009987	GO:0009987	cellular process	BP	Any process that is carried out at the cellular level, but not necessarily restricted to a single cell. For example, cell communication occurs among more than one cell, but occurs at the cellular level.	cell physiology	NA
22508	GO:0009987	GO:0009987	cellular process	BP	Any process that is carried out at the cellular level, but not necessarily restricted to a single cell. For example, cell communication occurs among more than one cell, but occurs at the cellular level.	cellular physiological process	NA
22509	GO:0009987	GO:0009987	cellular process	BP	Any process that is carried out at the cellular level, but not necessarily restricted to a single cell. For example, cell communication occurs among more than one cell, but occurs at the cellular level.	single-organism cellular process	NA
22510	GO:0009987	GO:0009987	cellular process	BP	Any process that is carried out at the cellular level, but not necessarily restricted to a single cell. For example, cell communication occurs among more than one cell, but occurs at the cellular level.	cell growth and/or maintenance	NA
22514	GO:0009991	GO:0009991	response to extracellular stimulus	BP	Any process that results in a change in state or activity of a cell or an organism (in terms of movement, secretion, enzyme production, gene expression, etc.) as a result of an extracellular stimulus.	NA	NA
23907	GO:0012505	GO:0012505	endomembrane system	CC	A collection of membranous structures involved in transport within the cell. The main components of the endomembrane system are endoplasmic reticulum, Golgi bodies, vesicles, cell membrane and nuclear envelope. Members of the endomembrane system pass materials through each other or though the use of vesicles.	NA	NA
25910	GO:0016020	GO:0016020	membrane	CC	A lipid bilayer along with all the proteins and protein complexes embedded in it an attached to it.	GO:0098589	GO:0098589
25911	GO:0016020	GO:0016020	membrane	CC	A lipid bilayer along with all the proteins and protein complexes embedded in it an attached to it.	GO:0098805	GO:0098805
25912	GO:0016020	GO:0016020	membrane	CC	A lipid bilayer along with all the proteins and protein complexes embedded in it an attached to it.	membrane region	NA
25913	GO:0016020	GO:0016020	membrane	CC	A lipid bilayer along with all the proteins and protein complexes embedded in it an attached to it.	region of membrane	NA
25914	GO:0016020	GO:0016020	membrane	CC	A lipid bilayer along with all the proteins and protein complexes embedded in it an attached to it.	whole membrane	NA
25915	GO:0016021	GO:0016021	integral component of membrane	CC	The component of a membrane consisting of the gene products and protein complexes having at least some part of their peptide sequence embedded in the hydrophobic region of the membrane.	transmembrane	NA
25916	GO:0016021	GO:0016021	integral component of membrane	CC	The component of a membrane consisting of the gene products and protein complexes having at least some part of their peptide sequence embedded in the hydrophobic region of the membrane.	integral to membrane	NA
26808	GO:0016491	GO:0016491	oxidoreductase activity	MF	Catalysis of an oxidation-reduction (redox) reaction, a reversible chemical reaction in which the oxidation state of an atom or atoms within a molecule is altered. One substrate acts as a hydrogen or electron donor and becomes oxidized, while the other acts as hydrogen or electron acceptor and becomes reduced.	redox activity	NA
26809	GO:0016491	GO:0016491	oxidoreductase activity	MF	Catalysis of an oxidation-reduction (redox) reaction, a reversible chemical reaction in which the oxidation state of an atom or atoms within a molecule is altered. One substrate acts as a hydrogen or electron donor and becomes oxidized, while the other acts as hydrogen or electron acceptor and becomes reduced.	oxidoreductase activity, acting on other substrates	NA
26987	GO:0016614	GO:0016614	oxidoreductase activity, acting on CH-OH group of donors	MF	Catalysis of an oxidation-reduction (redox) reaction in which a CH-OH group act as a hydrogen or electron donor and reduces a hydrogen or electron acceptor.	oxidoreductase activity, acting on the CH-OH group of donors, other acceptors	NA
26989	GO:0016616	GO:0016616	oxidoreductase activity, acting on the CH-OH group of donors, NAD or NADP as acceptor	MF	Catalysis of an oxidation-reduction (redox) reaction in which a CH-OH group acts as a hydrogen or electron donor and reduces NAD+ or NADP.	glycolate reductase	NA
26990	GO:0016616	GO:0016616	oxidoreductase activity, acting on the CH-OH group of donors, NAD or NADP as acceptor	MF	Catalysis of an oxidation-reduction (redox) reaction in which a CH-OH group acts as a hydrogen or electron donor and reduces NAD+ or NADP.	glyoxylic acid reductase	NA
26991	GO:0016616	GO:0016616	oxidoreductase activity, acting on the CH-OH group of donors, NAD or NADP as acceptor	MF	Catalysis of an oxidation-reduction (redox) reaction in which a CH-OH group acts as a hydrogen or electron donor and reduces NAD+ or NADP.	NADH-dependent glyoxylate reductase	NA
30023	GO:0019184	GO:0019184	nonribosomal peptide biosynthetic process	BP	The biosynthetic process in which peptide bond formation occurs in the absence of the translational machinery. Examples include the synthesis of antibiotic peptides, and glutathione.	non-ribosomal peptide biosynthesis	NA
30024	GO:0019184	GO:0019184	nonribosomal peptide biosynthetic process	BP	The biosynthetic process in which peptide bond formation occurs in the absence of the translational machinery. Examples include the synthesis of antibiotic peptides, and glutathione.	non-ribosomal peptide biosynthetic process	NA
30025	GO:0019184	GO:0019184	nonribosomal peptide biosynthetic process	BP	The biosynthetic process in which peptide bond formation occurs in the absence of the translational machinery. Examples include the synthesis of antibiotic peptides, and glutathione.	non-ribosomal peptide formation	NA
30026	GO:0019184	GO:0019184	nonribosomal peptide biosynthetic process	BP	The biosynthetic process in which peptide bond formation occurs in the absence of the translational machinery. Examples include the synthesis of antibiotic peptides, and glutathione.	non-ribosomal peptide synthesis	NA
30027	GO:0019184	GO:0019184	nonribosomal peptide biosynthetic process	BP	The biosynthetic process in which peptide bond formation occurs in the absence of the translational machinery. Examples include the synthesis of antibiotic peptides, and glutathione.	nonribosomal peptide anabolism	NA
30028	GO:0019184	GO:0019184	nonribosomal peptide biosynthetic process	BP	The biosynthetic process in which peptide bond formation occurs in the absence of the translational machinery. Examples include the synthesis of antibiotic peptides, and glutathione.	nonribosomal peptide biosynthesis	NA
30029	GO:0019184	GO:0019184	nonribosomal peptide biosynthetic process	BP	The biosynthetic process in which peptide bond formation occurs in the absence of the translational machinery. Examples include the synthesis of antibiotic peptides, and glutathione.	nonribosomal peptide formation	NA
30030	GO:0019184	GO:0019184	nonribosomal peptide biosynthetic process	BP	The biosynthetic process in which peptide bond formation occurs in the absence of the translational machinery. Examples include the synthesis of antibiotic peptides, and glutathione.	nonribosomal peptide synthesis	NA
30031	GO:0019184	GO:0019184	nonribosomal peptide biosynthetic process	BP	The biosynthetic process in which peptide bond formation occurs in the absence of the translational machinery. Examples include the synthesis of antibiotic peptides, and glutathione.	nonribosomal peptide synthetase	NA
30263	GO:0019290	GO:0019290	siderophore biosynthetic process	BP	The chemical reactions and pathways resulting in the formation of siderophores, low molecular weight Fe(III)-chelating substances made by aerobic or facultatively anaerobic bacteria, especially when growing under iron deficient conditions. The complexes of Fe(3+)-siderophores have very high stability constants and are taken up by specific transport systems by microorganisms; the subsequent releas…	GO:0031178	GO:0031178
30264	GO:0019290	GO:0019290	siderophore biosynthetic process	BP	The chemical reactions and pathways resulting in the formation of siderophores, low molecular weight Fe(III)-chelating substances made by aerobic or facultatively anaerobic bacteria, especially when growing under iron deficient conditions. The complexes of Fe(3+)-siderophores have very high stability constants and are taken up by specific transport systems by microorganisms; the subsequent releas…	GO:0031180	GO:0031180
30265	GO:0019290	GO:0019290	siderophore biosynthetic process	BP	The chemical reactions and pathways resulting in the formation of siderophores, low molecular weight Fe(III)-chelating substances made by aerobic or facultatively anaerobic bacteria, especially when growing under iron deficient conditions. The complexes of Fe(3+)-siderophores have very high stability constants and are taken up by specific transport systems by microorganisms; the subsequent releas…	siderophore anabolism	NA
30266	GO:0019290	GO:0019290	siderophore biosynthetic process	BP	The chemical reactions and pathways resulting in the formation of siderophores, low molecular weight Fe(III)-chelating substances made by aerobic or facultatively anaerobic bacteria, especially when growing under iron deficient conditions. The complexes of Fe(3+)-siderophores have very high stability constants and are taken up by specific transport systems by microorganisms; the subsequent releas…	siderophore biosynthesis	NA
30267	GO:0019290	GO:0019290	siderophore biosynthetic process	BP	The chemical reactions and pathways resulting in the formation of siderophores, low molecular weight Fe(III)-chelating substances made by aerobic or facultatively anaerobic bacteria, especially when growing under iron deficient conditions. The complexes of Fe(3+)-siderophores have very high stability constants and are taken up by specific transport systems by microorganisms; the subsequent releas…	siderophore formation	NA
30268	GO:0019290	GO:0019290	siderophore biosynthetic process	BP	The chemical reactions and pathways resulting in the formation of siderophores, low molecular weight Fe(III)-chelating substances made by aerobic or facultatively anaerobic bacteria, especially when growing under iron deficient conditions. The complexes of Fe(3+)-siderophores have very high stability constants and are taken up by specific transport systems by microorganisms; the subsequent releas…	siderophore synthesis	NA
30269	GO:0019290	GO:0019290	siderophore biosynthetic process	BP	The chemical reactions and pathways resulting in the formation of siderophores, low molecular weight Fe(III)-chelating substances made by aerobic or facultatively anaerobic bacteria, especially when growing under iron deficient conditions. The complexes of Fe(3+)-siderophores have very high stability constants and are taken up by specific transport systems by microorganisms; the subsequent releas…	siderochrome biosynthesis	NA
30270	GO:0019290	GO:0019290	siderophore biosynthetic process	BP	The chemical reactions and pathways resulting in the formation of siderophores, low molecular weight Fe(III)-chelating substances made by aerobic or facultatively anaerobic bacteria, especially when growing under iron deficient conditions. The complexes of Fe(3+)-siderophores have very high stability constants and are taken up by specific transport systems by microorganisms; the subsequent releas…	siderochrome biosynthetic process	NA
30271	GO:0019290	GO:0019290	siderophore biosynthetic process	BP	The chemical reactions and pathways resulting in the formation of siderophores, low molecular weight Fe(III)-chelating substances made by aerobic or facultatively anaerobic bacteria, especially when growing under iron deficient conditions. The complexes of Fe(3+)-siderophores have very high stability constants and are taken up by specific transport systems by microorganisms; the subsequent releas…	siderophore biosynthetic process, peptide formation	NA
30272	GO:0019290	GO:0019290	siderophore biosynthetic process	BP	The chemical reactions and pathways resulting in the formation of siderophores, low molecular weight Fe(III)-chelating substances made by aerobic or facultatively anaerobic bacteria, especially when growing under iron deficient conditions. The complexes of Fe(3+)-siderophores have very high stability constants and are taken up by specific transport systems by microorganisms; the subsequent releas…	siderophore biosynthetic process, peptide modification	NA
31419	GO:0019748	GO:0019748	secondary metabolic process	BP	The chemical reactions and pathways resulting in many of the chemical changes of compounds that are not necessarily required for growth and maintenance of cells, and are often unique to a taxon. In multicellular organisms secondary metabolism is generally carried out in specific cell types, and may be useful for the organism as a whole. In unicellular organisms, secondary metabolism is often used…	secondary metabolism	NA
31420	GO:0019748	GO:0019748	secondary metabolic process	BP	The chemical reactions and pathways resulting in many of the chemical changes of compounds that are not necessarily required for growth and maintenance of cells, and are often unique to a taxon. In multicellular organisms secondary metabolism is generally carried out in specific cell types, and may be useful for the organism as a whole. In unicellular organisms, secondary metabolism is often used…	secondary metabolite metabolic process	NA
31421	GO:0019748	GO:0019748	secondary metabolic process	BP	The chemical reactions and pathways resulting in many of the chemical changes of compounds that are not necessarily required for growth and maintenance of cells, and are often unique to a taxon. In multicellular organisms secondary metabolism is generally carried out in specific cell types, and may be useful for the organism as a whole. In unicellular organisms, secondary metabolism is often used…	secondary metabolite metabolism	NA
32882	GO:0030054	GO:0030054	cell junction	CC	A cellular component that forms a specialized region of connection between two or more cells, or between a cell and the extracellular matrix, or between two membrane-bound components of a cell, such as flagella.	NA	NA
34997	GO:0031090	GO:0031090	organelle membrane	CC	A membrane that is one of the two lipid bilayers of an organelle envelope or the outermost membrane of single membrane bound organelle.	intracellular membrane	NA
35262	GO:0031224	GO:0031224	intrinsic component of membrane	CC	The component of a membrane consisting of the gene products having some covalently attached portion, for example part of a peptide sequence or some other covalently attached group such as a GPI anchor, which spans or is embedded in one or both leaflets of the membrane.	intrinsic to membrane	NA
35713	GO:0031410	GO:0031410	cytoplasmic vesicle	CC	A vesicle found in the cytoplasm of a cell.	GO:0016023	GO:0016023
35714	GO:0031410	GO:0031410	cytoplasmic vesicle	CC	A vesicle found in the cytoplasm of a cell.	cytoplasmic membrane bounded vesicle	NA
35715	GO:0031410	GO:0031410	cytoplasmic vesicle	CC	A vesicle found in the cytoplasm of a cell.	cytoplasmic membrane-enclosed vesicle	NA
35716	GO:0031410	GO:0031410	cytoplasmic vesicle	CC	A vesicle found in the cytoplasm of a cell.	cytoplasmic, membrane-bounded vesicle	NA
36384	GO:0031667	GO:0031667	response to nutrient levels	BP	Any process that results in a change in state or activity of a cell or an organism (in terms of movement, secretion, enzyme production, gene expression, etc.) as a result of a stimulus reflecting the presence, absence, or concentration of nutrients.	NA	NA
36861	GO:0031982	GO:0031982	vesicle	CC	Any small, fluid-filled, spherical organelle enclosed by membrane.	GO:0031988	GO:0031988
36862	GO:0031982	GO:0031982	vesicle	CC	Any small, fluid-filled, spherical organelle enclosed by membrane.	membrane-bounded vesicle	NA
36863	GO:0031982	GO:0031982	vesicle	CC	Any small, fluid-filled, spherical organelle enclosed by membrane.	membrane-enclosed vesicle	NA
36865	GO:0031984	GO:0031984	organelle subcompartment	CC	A compartment that consists of a lumen and an enclosing membrane, and is part of an organelle.	suborganelle compartment	NA
37809	GO:0032386	GO:0032386	regulation of intracellular transport	BP	Any process that modulates the frequency, rate or extent of the directed movement of substances within cells.	NA	NA
37814	GO:0032388	GO:0032388	positive regulation of intracellular transport	BP	Any process that activates or increases the frequency, rate or extent of the directed movement of substances within cells.	up regulation of intracellular transport	NA
37815	GO:0032388	GO:0032388	positive regulation of intracellular transport	BP	Any process that activates or increases the frequency, rate or extent of the directed movement of substances within cells.	up-regulation of intracellular transport	NA
37816	GO:0032388	GO:0032388	positive regulation of intracellular transport	BP	Any process that activates or increases the frequency, rate or extent of the directed movement of substances within cells.	upregulation of intracellular transport	NA
37817	GO:0032388	GO:0032388	positive regulation of intracellular transport	BP	Any process that activates or increases the frequency, rate or extent of the directed movement of substances within cells.	activation of intracellular transport	NA
37818	GO:0032388	GO:0032388	positive regulation of intracellular transport	BP	Any process that activates or increases the frequency, rate or extent of the directed movement of substances within cells.	stimulation of intracellular transport	NA
39794	GO:0032879	GO:0032879	regulation of localization	BP	Any process that modulates the frequency, rate or extent of any process in which a cell, a substance, or a cellular entity is transported to, or maintained in, a specific location.	regulation of localisation	NA
39795	GO:0032880	GO:0032880	regulation of protein localization	BP	Any process that modulates the frequency, rate or extent of any process in which a protein is transported to, or maintained in, a specific location.	regulation of protein localisation	NA
40442	GO:0033157	GO:0033157	regulation of intracellular protein transport	BP	Any process that modulates the frequency, rate or extent of the directed movement of proteins within cells.	NA	NA
41596	GO:0033707	GO:0033707	3''-deamino-3''-oxonicotianamine reductase activity	MF	Catalysis of the reaction: 2'-deoxymugineic acid + NAD(P)+ = 3''-deamino-3''-oxonicotianamine + NAD(P)H + H+.	2'-deoxymugineic acid:NAD(P)+ 3''-oxidoreductase activity	NA
43910	GO:0034641	GO:0034641	cellular nitrogen compound metabolic process	BP	The chemical reactions and pathways involving various organic and inorganic nitrogenous compounds, as carried out by individual cells.	cellular nitrogen compound metabolism	NA
49345	GO:0042594	GO:0042594	response to starvation	BP	Any process that results in a change in state or activity of a cell or an organism (in terms of movement, secretion, enzyme production, gene expression, etc.) as a result of a starvation stimulus, deprivation of nourishment.	NA	NA
50312	GO:0043043	GO:0043043	peptide biosynthetic process	BP	The chemical reactions and pathways resulting in the formation of peptides, compounds of 2 or more (but usually less than 100) amino acids where the alpha carboxyl group of one is bound to the alpha amino group of another. This may include the translation of a precursor protein and its subsequent processing into a functional peptide.	peptide anabolism	NA
50313	GO:0043043	GO:0043043	peptide biosynthetic process	BP	The chemical reactions and pathways resulting in the formation of peptides, compounds of 2 or more (but usually less than 100) amino acids where the alpha carboxyl group of one is bound to the alpha amino group of another. This may include the translation of a precursor protein and its subsequent processing into a functional peptide.	peptide biosynthesis	NA
50314	GO:0043043	GO:0043043	peptide biosynthetic process	BP	The chemical reactions and pathways resulting in the formation of peptides, compounds of 2 or more (but usually less than 100) amino acids where the alpha carboxyl group of one is bound to the alpha amino group of another. This may include the translation of a precursor protein and its subsequent processing into a functional peptide.	peptide formation	NA
50315	GO:0043043	GO:0043043	peptide biosynthetic process	BP	The chemical reactions and pathways resulting in the formation of peptides, compounds of 2 or more (but usually less than 100) amino acids where the alpha carboxyl group of one is bound to the alpha amino group of another. This may include the translation of a precursor protein and its subsequent processing into a functional peptide.	peptide synthesis	NA
50719	GO:0043226	GO:0043226	organelle	CC	Organized structure of distinctive morphology and function. Includes the nucleus, mitochondria, plastids, vacuoles, vesicles, ribosomes and the cytoskeleton, and prokaryotic structures such as anammoxosomes and pirellulosomes. Excludes the plasma membrane.	NA	NA
50720	GO:0043227	GO:0043227	membrane-bounded organelle	CC	Organized structure of distinctive morphology and function, bounded by a single or double lipid bilayer membrane. Includes the nucleus, mitochondria, plastids, vacuoles, and vesicles. Excludes the plasma membrane.	membrane-enclosed organelle	NA
50723	GO:0043229	GO:0043229	intracellular organelle	CC	Organized structure of distinctive morphology and function, occurring within the cell. Includes the nucleus, mitochondria, plastids, vacuoles, vesicles, ribosomes and the cytoskeleton. Excludes the plasma membrane.	NA	NA
50725	GO:0043231	GO:0043231	intracellular membrane-bounded organelle	CC	Organized structure of distinctive morphology and function, bounded by a single or double lipid bilayer membrane and occurring within the cell. Includes the nucleus, mitochondria, plastids, vacuoles, and vesicles. Excludes the plasma membrane.	intracellular membrane-enclosed organelle	NA
51740	GO:0043603	GO:0043603	cellular amide metabolic process	BP	The chemical reactions and pathways involving an amide, any derivative of an oxoacid in which an acidic hydroxy group has been replaced by an amino or substituted amino group, as carried out by individual cells.	amide metabolism	NA
51741	GO:0043604	GO:0043604	amide biosynthetic process	BP	The chemical reactions and pathways resulting in the formation of an amide, any derivative of an oxoacid in which an acidic hydroxy group has been replaced by an amino or substituted amino group.	NA	NA
52892	GO:0044237	GO:0044237	cellular metabolic process	BP	The chemical reactions and pathways by which individual cells transform chemical substances.	cellular metabolism	NA
52893	GO:0044237	GO:0044237	cellular metabolic process	BP	The chemical reactions and pathways by which individual cells transform chemical substances.	intermediary metabolism	NA
52906	GO:0044249	GO:0044249	cellular biosynthetic process	BP	The chemical reactions and pathways resulting in the formation of substances, carried out by individual cells.	cellular anabolism	NA
52907	GO:0044249	GO:0044249	cellular biosynthetic process	BP	The chemical reactions and pathways resulting in the formation of substances, carried out by individual cells.	cellular biosynthesis	NA
52908	GO:0044249	GO:0044249	cellular biosynthetic process	BP	The chemical reactions and pathways resulting in the formation of substances, carried out by individual cells.	cellular formation	NA
52909	GO:0044249	GO:0044249	cellular biosynthetic process	BP	The chemical reactions and pathways resulting in the formation of substances, carried out by individual cells.	cellular synthesis	NA
52945	GO:0044271	GO:0044271	cellular nitrogen compound biosynthetic process	BP	The chemical reactions and pathways resulting in the formation of organic and inorganic nitrogenous compounds.	nitrogen compound anabolism	NA
52946	GO:0044271	GO:0044271	cellular nitrogen compound biosynthetic process	BP	The chemical reactions and pathways resulting in the formation of organic and inorganic nitrogenous compounds.	nitrogen compound biosynthesis	NA
52947	GO:0044271	GO:0044271	cellular nitrogen compound biosynthetic process	BP	The chemical reactions and pathways resulting in the formation of organic and inorganic nitrogenous compounds.	nitrogen compound formation	NA
52948	GO:0044271	GO:0044271	cellular nitrogen compound biosynthetic process	BP	The chemical reactions and pathways resulting in the formation of organic and inorganic nitrogenous compounds.	nitrogen compound synthesis	NA
53353	GO:0044550	GO:0044550	secondary metabolite biosynthetic process	BP	The chemical reactions and pathways resulting in the formation of secondary metabolites, the compounds that are not necessarily required for growth and maintenance of cells, and are often unique to a taxon.	secondary metabolite biosynthesis	NA
64267	GO:0048518	GO:0048518	positive regulation of biological process	BP	Any process that activates or increases the frequency, rate or extent of a biological process. Biological processes are regulated by many means; examples include the control of gene expression, protein modification or interaction with a protein or substrate molecule.	GO:0043119	GO:0043119
64268	GO:0048518	GO:0048518	positive regulation of biological process	BP	Any process that activates or increases the frequency, rate or extent of a biological process. Biological processes are regulated by many means; examples include the control of gene expression, protein modification or interaction with a protein or substrate molecule.	positive regulation of physiological process	NA
64269	GO:0048518	GO:0048518	positive regulation of biological process	BP	Any process that activates or increases the frequency, rate or extent of a biological process. Biological processes are regulated by many means; examples include the control of gene expression, protein modification or interaction with a protein or substrate molecule.	up regulation of biological process	NA
64270	GO:0048518	GO:0048518	positive regulation of biological process	BP	Any process that activates or increases the frequency, rate or extent of a biological process. Biological processes are regulated by many means; examples include the control of gene expression, protein modification or interaction with a protein or substrate molecule.	up-regulation of biological process	NA
64271	GO:0048518	GO:0048518	positive regulation of biological process	BP	Any process that activates or increases the frequency, rate or extent of a biological process. Biological processes are regulated by many means; examples include the control of gene expression, protein modification or interaction with a protein or substrate molecule.	upregulation of biological process	NA
64272	GO:0048518	GO:0048518	positive regulation of biological process	BP	Any process that activates or increases the frequency, rate or extent of a biological process. Biological processes are regulated by many means; examples include the control of gene expression, protein modification or interaction with a protein or substrate molecule.	activation of biological process	NA
64273	GO:0048518	GO:0048518	positive regulation of biological process	BP	Any process that activates or increases the frequency, rate or extent of a biological process. Biological processes are regulated by many means; examples include the control of gene expression, protein modification or interaction with a protein or substrate molecule.	stimulation of biological process	NA
67620	GO:0050789	GO:0050789	regulation of biological process	BP	Any process that modulates the frequency, rate or extent of a biological process. Biological processes are regulated by many means; examples include the control of gene expression, protein modification or interaction with a protein or substrate molecule.	GO:0050791	GO:0050791
67621	GO:0050789	GO:0050789	regulation of biological process	BP	Any process that modulates the frequency, rate or extent of a biological process. Biological processes are regulated by many means; examples include the control of gene expression, protein modification or interaction with a protein or substrate molecule.	regulation of physiological process	NA
67942	GO:0050896	GO:0050896	response to stimulus	BP	Any process that results in a change in state or activity of a cell or an organism (in terms of movement, secretion, enzyme production, gene expression, etc.) as a result of a stimulus. The process begins with detection of the stimulus and ends with a change in state or activity or the cell or organism.	GO:0051869	GO:0051869
67943	GO:0050896	GO:0050896	response to stimulus	BP	Any process that results in a change in state or activity of a cell or an organism (in terms of movement, secretion, enzyme production, gene expression, etc.) as a result of a stimulus. The process begins with detection of the stimulus and ends with a change in state or activity or the cell or organism.	physiological response to stimulus	NA
68414	GO:0051049	GO:0051049	regulation of transport	BP	Any process that modulates the frequency, rate or extent of the directed movement of substances (such as macromolecules, small molecules, ions) into, out of or within a cell, or between cells, by means of some agent such as a transporter or pore.	NA	NA
68415	GO:0051050	GO:0051050	positive regulation of transport	BP	Any process that activates or increases the frequency, rate or extent of the directed movement of substances (such as macromolecules, small molecules, ions) into, out of or within a cell, or between cells, by means of some agent such as a transporter or pore.	up regulation of transport	NA
68416	GO:0051050	GO:0051050	positive regulation of transport	BP	Any process that activates or increases the frequency, rate or extent of the directed movement of substances (such as macromolecules, small molecules, ions) into, out of or within a cell, or between cells, by means of some agent such as a transporter or pore.	up-regulation of transport	NA
68417	GO:0051050	GO:0051050	positive regulation of transport	BP	Any process that activates or increases the frequency, rate or extent of the directed movement of substances (such as macromolecules, small molecules, ions) into, out of or within a cell, or between cells, by means of some agent such as a transporter or pore.	upregulation of transport	NA
68418	GO:0051050	GO:0051050	positive regulation of transport	BP	Any process that activates or increases the frequency, rate or extent of the directed movement of substances (such as macromolecules, small molecules, ions) into, out of or within a cell, or between cells, by means of some agent such as a transporter or pore.	activation of transport	NA
68419	GO:0051050	GO:0051050	positive regulation of transport	BP	Any process that activates or increases the frequency, rate or extent of the directed movement of substances (such as macromolecules, small molecules, ions) into, out of or within a cell, or between cells, by means of some agent such as a transporter or pore.	stimulation of transport	NA
68998	GO:0051222	GO:0051222	positive regulation of protein transport	BP	Any process that activates or increases the frequency, rate or extent of the directed movement of a protein into, out of or within a cell, or between cells, by means of some agent such as a transporter or pore.	up regulation of protein transport	NA
68999	GO:0051222	GO:0051222	positive regulation of protein transport	BP	Any process that activates or increases the frequency, rate or extent of the directed movement of a protein into, out of or within a cell, or between cells, by means of some agent such as a transporter or pore.	up-regulation of protein transport	NA
69000	GO:0051222	GO:0051222	positive regulation of protein transport	BP	Any process that activates or increases the frequency, rate or extent of the directed movement of a protein into, out of or within a cell, or between cells, by means of some agent such as a transporter or pore.	upregulation of protein transport	NA
69001	GO:0051222	GO:0051222	positive regulation of protein transport	BP	Any process that activates or increases the frequency, rate or extent of the directed movement of a protein into, out of or within a cell, or between cells, by means of some agent such as a transporter or pore.	activation of protein transport	NA
69002	GO:0051222	GO:0051222	positive regulation of protein transport	BP	Any process that activates or increases the frequency, rate or extent of the directed movement of a protein into, out of or within a cell, or between cells, by means of some agent such as a transporter or pore.	stimulation of protein transport	NA
69003	GO:0051223	GO:0051223	regulation of protein transport	BP	Any process that modulates the frequency, rate or extent of the directed movement of a protein into, out of or within a cell, or between cells, by means of some agent such as a transporter or pore.	NA	NA
73264	GO:0055044	GO:0055044	symplast	CC	The interconnected cell membranes and intracellular regions of a plant. The interconnections occur via the plasmodesmata.	NA	NA
73897	GO:0060341	GO:0060341	regulation of cellular localization	BP	Any process that modulates the frequency, rate or extent of a process in which a cell, a substance, or a cellular entity is transported to, or maintained in a specific location within or in the membrane of a cell.	regulation of cellular localisation	NA
76104	GO:0065007	GO:0065007	biological regulation	BP	Any process that modulates a measurable attribute of any biological process, quality or function.	regulation	NA
76407	GO:0070201	GO:0070201	regulation of establishment of protein localization	BP	Any process that modulates the frequency, rate or extent of the directed movement of a protein to a specific location.	regulation of establishment of protein localisation	NA
77896	GO:0070861	GO:0070861	regulation of protein exit from endoplasmic reticulum	BP	Any process that modulates the frequency, rate or extent of the directed movement of proteins from the endoplasmic reticulum.	regulation of protein exit from ER	NA
77897	GO:0070861	GO:0070861	regulation of protein exit from endoplasmic reticulum	BP	Any process that modulates the frequency, rate or extent of the directed movement of proteins from the endoplasmic reticulum.	regulation of protein export from endoplasmic reticulum	NA
77898	GO:0070861	GO:0070861	regulation of protein exit from endoplasmic reticulum	BP	Any process that modulates the frequency, rate or extent of the directed movement of proteins from the endoplasmic reticulum.	regulation of protein export from ER	NA
77906	GO:0070863	GO:0070863	positive regulation of protein exit from endoplasmic reticulum	BP	Any process that activates or increases the frequency, rate or extent of directed movement of proteins from the endoplasmic reticulum.	positive regulation of protein exit from ER	NA
77907	GO:0070863	GO:0070863	positive regulation of protein exit from endoplasmic reticulum	BP	Any process that activates or increases the frequency, rate or extent of directed movement of proteins from the endoplasmic reticulum.	positive regulation of protein export from endoplasmic reticulum	NA
77908	GO:0070863	GO:0070863	positive regulation of protein exit from endoplasmic reticulum	BP	Any process that activates or increases the frequency, rate or extent of directed movement of proteins from the endoplasmic reticulum.	positive regulation of protein export from ER	NA
77909	GO:0070863	GO:0070863	positive regulation of protein exit from endoplasmic reticulum	BP	Any process that activates or increases the frequency, rate or extent of directed movement of proteins from the endoplasmic reticulum.	up regulation of protein exit from endoplasmic reticulum	NA
77910	GO:0070863	GO:0070863	positive regulation of protein exit from endoplasmic reticulum	BP	Any process that activates or increases the frequency, rate or extent of directed movement of proteins from the endoplasmic reticulum.	up-regulation of protein exit from endoplasmic reticulum	NA
77911	GO:0070863	GO:0070863	positive regulation of protein exit from endoplasmic reticulum	BP	Any process that activates or increases the frequency, rate or extent of directed movement of proteins from the endoplasmic reticulum.	upregulation of protein exit from endoplasmic reticulum	NA
77912	GO:0070863	GO:0070863	positive regulation of protein exit from endoplasmic reticulum	BP	Any process that activates or increases the frequency, rate or extent of directed movement of proteins from the endoplasmic reticulum.	activation of protein exit from endoplasmic reticulum	NA
77913	GO:0070863	GO:0070863	positive regulation of protein exit from endoplasmic reticulum	BP	Any process that activates or increases the frequency, rate or extent of directed movement of proteins from the endoplasmic reticulum.	stimulation of protein exit from endoplasmic reticulum	NA
79384	GO:0071704	GO:0071704	organic substance metabolic process	BP	The chemical reactions and pathways involving an organic substance, any molecular entity containing carbon.	organic molecular entity metabolic process	NA
79385	GO:0071704	GO:0071704	organic substance metabolic process	BP	The chemical reactions and pathways involving an organic substance, any molecular entity containing carbon.	organic molecular entity metabolism	NA
79386	GO:0071704	GO:0071704	organic substance metabolic process	BP	The chemical reactions and pathways involving an organic substance, any molecular entity containing carbon.	organic substance metabolism	NA
81821	GO:0090087	GO:0090087	regulation of peptide transport	BP	Any process that modulates the frequency, rate or extent of the directed movement of peptides, compounds of two or more amino acids where the alpha carboxyl group of one is bound to the alpha amino group of another, into, out of or within a cell, or between cells, by means of some agent such as a transporter or pore.	NA	NA
82072	GO:0090316	GO:0090316	positive regulation of intracellular protein transport	BP	Any process that activates or increases the frequency, rate or extent of the directed movement of proteins within cells.	NA	NA
83627	GO:0097708	GO:0097708	intracellular vesicle	CC	Any vesicle that is part of the intracellular region.	NA	NA
83863	GO:0098588	GO:0098588	bounding membrane of organelle	CC	The lipid bilayer that forms the outer-most layer of an organelle.	NA	NA
84128	GO:0098791	GO:0098791	Golgi apparatus subcompartment	CC	A compartment that consists of a lumen and an enclosing membrane, and is part of the Golgi apparatus.	Golgi subcompartment	NA
99808	GO:1901564	GO:1901564	organonitrogen compound metabolic process	BP	NA	organonitrogen compound metabolism	NA
99812	GO:1901566	GO:1901566	organonitrogen compound biosynthetic process	BP	NA	organonitrogen compound anabolism	NA
99813	GO:1901566	GO:1901566	organonitrogen compound biosynthetic process	BP	NA	organonitrogen compound biosynthesis	NA
99814	GO:1901566	GO:1901566	organonitrogen compound biosynthetic process	BP	NA	organonitrogen compound formation	NA
99815	GO:1901566	GO:1901566	organonitrogen compound biosynthetic process	BP	NA	organonitrogen compound synthesis	NA
99833	GO:1901576	GO:1901576	organic substance biosynthetic process	BP	NA	organic molecular entity anabolism	NA
99834	GO:1901576	GO:1901576	organic substance biosynthetic process	BP	NA	organic molecular entity biosynthesis	NA
99835	GO:1901576	GO:1901576	organic substance biosynthetic process	BP	NA	organic molecular entity biosynthetic process	NA
99836	GO:1901576	GO:1901576	organic substance biosynthetic process	BP	NA	organic molecular entity formation	NA
99837	GO:1901576	GO:1901576	organic substance biosynthetic process	BP	NA	organic molecular entity synthesis	NA
99838	GO:1901576	GO:1901576	organic substance biosynthetic process	BP	NA	organic substance anabolism	NA
99839	GO:1901576	GO:1901576	organic substance biosynthetic process	BP	NA	organic substance biosynthesis	NA
99840	GO:1901576	GO:1901576	organic substance biosynthetic process	BP	NA	organic substance formation	NA
99841	GO:1901576	GO:1901576	organic substance biosynthetic process	BP	NA	organic substance synthesis	NA
115982	GO:1903827	GO:1903827	regulation of cellular protein localization	BP	NA	regulation of cellular protein localisation	NA
115983	GO:1903827	GO:1903827	regulation of cellular protein localization	BP	NA	regulation of channel localizer activity	NA
115998	GO:1903829	GO:1903829	positive regulation of cellular protein localization	BP	NA	positive regulation of cellular protein localisation	NA
115999	GO:1903829	GO:1903829	positive regulation of cellular protein localization	BP	NA	up regulation of cellular protein localisation	NA
116000	GO:1903829	GO:1903829	positive regulation of cellular protein localization	BP	NA	up regulation of cellular protein localization	NA
116001	GO:1903829	GO:1903829	positive regulation of cellular protein localization	BP	NA	up-regulation of cellular protein localisation	NA
116002	GO:1903829	GO:1903829	positive regulation of cellular protein localization	BP	NA	up-regulation of cellular protein localization	NA
116003	GO:1903829	GO:1903829	positive regulation of cellular protein localization	BP	NA	upregulation of cellular protein localisation	NA
116004	GO:1903829	GO:1903829	positive regulation of cellular protein localization	BP	NA	upregulation of cellular protein localization	NA
116005	GO:1903829	GO:1903829	positive regulation of cellular protein localization	BP	NA	activation of cellular protein localisation	NA
116006	GO:1903829	GO:1903829	positive regulation of cellular protein localization	BP	NA	activation of cellular protein localization	NA
116007	GO:1903829	GO:1903829	positive regulation of cellular protein localization	BP	NA	activation of channel localizer activity	NA
116008	GO:1903829	GO:1903829	positive regulation of cellular protein localization	BP	NA	positive regulation of channel localizer activity	NA
116009	GO:1903829	GO:1903829	positive regulation of cellular protein localization	BP	NA	up regulation of channel localizer activity	NA
116010	GO:1903829	GO:1903829	positive regulation of cellular protein localization	BP	NA	up-regulation of channel localizer activity	NA
116011	GO:1903829	GO:1903829	positive regulation of cellular protein localization	BP	NA	upregulation of channel localizer activity	NA
125537	GO:1904951	GO:1904951	positive regulation of establishment of protein localization	BP	NA	positive regulation of establishment of protein localisation	NA
125538	GO:1904951	GO:1904951	positive regulation of establishment of protein localization	BP	NA	positive regulation of protein positioning	NA
125539	GO:1904951	GO:1904951	positive regulation of establishment of protein localization	BP	NA	positive regulation of protein recruitment	NA
125540	GO:1904951	GO:1904951	positive regulation of establishment of protein localization	BP	NA	up regulation of establishment of protein localisation	NA
125541	GO:1904951	GO:1904951	positive regulation of establishment of protein localization	BP	NA	up regulation of establishment of protein localization	NA
125542	GO:1904951	GO:1904951	positive regulation of establishment of protein localization	BP	NA	up regulation of protein positioning	NA
125543	GO:1904951	GO:1904951	positive regulation of establishment of protein localization	BP	NA	up regulation of protein recruitment	NA
125544	GO:1904951	GO:1904951	positive regulation of establishment of protein localization	BP	NA	up-regulation of establishment of protein localisation	NA
125545	GO:1904951	GO:1904951	positive regulation of establishment of protein localization	BP	NA	up-regulation of establishment of protein localization	NA
125546	GO:1904951	GO:1904951	positive regulation of establishment of protein localization	BP	NA	up-regulation of protein positioning	NA
125547	GO:1904951	GO:1904951	positive regulation of establishment of protein localization	BP	NA	up-regulation of protein recruitment	NA
125548	GO:1904951	GO:1904951	positive regulation of establishment of protein localization	BP	NA	upregulation of establishment of protein localisation	NA
125549	GO:1904951	GO:1904951	positive regulation of establishment of protein localization	BP	NA	upregulation of establishment of protein localization	NA
125550	GO:1904951	GO:1904951	positive regulation of establishment of protein localization	BP	NA	upregulation of protein positioning	NA
125551	GO:1904951	GO:1904951	positive regulation of establishment of protein localization	BP	NA	upregulation of protein recruitment	NA
125552	GO:1904951	GO:1904951	positive regulation of establishment of protein localization	BP	NA	activation of establishment of protein localisation	NA
125553	GO:1904951	GO:1904951	positive regulation of establishment of protein localization	BP	NA	activation of establishment of protein localization	NA
125554	GO:1904951	GO:1904951	positive regulation of establishment of protein localization	BP	NA	activation of protein positioning	NA
125555	GO:1904951	GO:1904951	positive regulation of establishment of protein localization	BP	NA	activation of protein recruitment	NA
134417	GO:1990641	GO:1990641	response to iron ion starvation	BP	NA	NA	NA
134875	GO:2000008	GO:2000008	regulation of protein localization to cell surface	BP	NA	regulation of protein localisation at cell surface	NA
134876	GO:2000008	GO:2000008	regulation of protein localization to cell surface	BP	NA	regulation of protein localization at cell surface	NA
134879	GO:2000010	GO:2000010	positive regulation of protein localization to cell surface	BP	NA	positive regulation of protein localisation at cell surface	NA
134880	GO:2000010	GO:2000010	positive regulation of protein localization to cell surface	BP	NA	positive regulation of protein localization at cell surface	NA
