# Supplementary material for: Genome-wide analysis of transmembrane 9 superfamily genes in wheat (Triticum aestivum) and their expression in the roots under nitrogen limitation and Bacillus amyloliquefaciens PDR1 treatment conditions
Source: Front Plant Sci. 2024 Jan 8;14:1324974. doi: 10.3389/fpls.2023.1324974 (PMC10800943; doi:10.3389/fpls.2023.1324974)
Supplement: Supplementary Data Sheet S3 — List of PDR1-responsive TraesTM9SF genes under nitrogen limitation conditions in the profile 14. [file DataSheet_3.csv]

Gene Table for Profile 14 (0.0,2.0,3.0,2.0)
Num. Genes Expected	Num. Genes Assigned	P-Value	Significant
14	1.5	6.90E-11	(significant)
-------
Selected	Weight	id	SPOT	Control	Control+PDR1	N limitation	N limitation+PDR1
	1	TRAESTM9SF-5	ID_4	0	3.09	6.16	2.7
	1	TRAESTM9SF-6	ID_5	0	3.35	6.62	2.76
	1	TRAESTM9SF-7	ID_6	0	2.17	4.34	1.12
	1	TRAESTM9SF-8	ID_7	0	2.84	8.04	4.52
	1	TRAESTM9SF-12	ID_11	0	2.22	7.1	3.54
	1	TRAESTM9SF-13	ID_12	0	1.65	3.06	0.95
	1	TRAESTM9SF-15	ID_14	0	3.64	4.94	1.87
	1	TRAESTM9SF-26	ID_25	0	4	6.67	2.63
	1	TRAESTM9SF-29	ID_28	0	2.78	7.01	4.9
	1	TRAESTM9SF-31	ID_30	0	2.64	7.15	3.64
	1	TRAESTM9SF-32	ID_31	0	1.58	7.02	3.64
	1	TRAESTM9SF-39	ID_38	0	4.39	5.22	3.06
	1	TRAESTM9SF-40	ID_39	0	2.28	4.01	1.46
	1	TRAESTM9SF-47	ID_46	0	3.17	6.07	2.29
