# Supplementary material for: Genome-wide analysis of transmembrane 9 superfamily genes in wheat (Triticum aestivum) and their expression in the roots under nitrogen limitation and Bacillus amyloliquefaciens PDR1 treatment conditions
Source: Front Plant Sci. 2024 Jan 8;14:1324974. doi: 10.3389/fpls.2023.1324974 (PMC10800943; doi:10.3389/fpls.2023.1324974)
Supplement: Supplementary Data Sheet S4 — List of PDR1-responsive TraesTM9SF genes under nitrogen limitation conditions in the profile 7. [file DataSheet_4.csv]

Gene Table for Profile 7 (0.0,0.0,1.0,0.0)
Num. Genes Expected	Num. Genes Assigned	P-Value	Significant
15	4.1	5.10E-06	(significant)
-------
Selected	Weight	id	SPOT	Control	Control+PDR1	N limitation	N limitation+PDR1
	1	TRAESTM9SF-4	ID_3	0	0.81	3.69	1.22
	1	TRAESTM9SF-9	ID_8	0	1.01	5.01	1.09
	1	TRAESTM9SF-11	ID_10	0	-0.38	3.79	0.97
	1	TRAESTM9SF-14	ID_13	0	1.24	4.48	0.94
	1	TRAESTM9SF-16	ID_15	0	1.84	7.66	3.54
	1	TRAESTM9SF-18	ID_17	0	0.73	5.92	2.4
	1	TRAESTM9SF-19	ID_18	0	1.69	6.71	2.56
	1	TRAESTM9SF-21	ID_20	0	2.48	5.16	0.87
	1	TRAESTM9SF-22	ID_21	0	-1.52	5	1.08
	1	TRAESTM9SF-35	ID_34	0	1.13	9.56	5.2
	1	TRAESTM9SF-36	ID_35	0	2.41	9.25	4.07
	1	TRAESTM9SF-37	ID_36	0	1.32	6.12	1.49
	1	TRAESTM9SF-41	ID_40	0	0.48	4.01	1.24
	1	TRAESTM9SF-44	ID_43	0	1.66	5.55	2
	1	TRAESTM9SF-46	ID_45	0	-0.53	3.49	1.39
